# Supplementary material for: Direct 16S rRNA-seq from bacterial communities: a PCR-independent approach to simultaneously assess microbial diversity and functional activity potential of each taxon
Source: Sci Rep. 2016 Aug 31;6:32165. doi: 10.1038/srep32165 (PMC5006002; doi:10.1038/srep32165)
Supplement: Supplementary Data set S1 [file srep32165-s2.xls]

## Sheet: Phyla Day 154
Phylum	N.seq 454	Percentage 454 Unique	Similarity	N. seq SOLiD Unique	Percentage SOLiD unique	Min_Init	Max_End	Avg_Cov	Similarity
Acidobacteria	87	1.87662	83.68	9045	0.0843206	16.75	1354.66	71.17	91.38
Actinobacteria	210	4.52977	85.04	1573	0.0146641	44.06	1302.75	62.22	93.74
Armatimonadetes	14	0.301984	92.72	611148	5.69733	44.51	1417.79	70.92	91.34
Bacteroidetes	63	1.35893	86.8	16160	0.150649	55.02	1291.94	65.01	90.59
CaldithrixKSB1	1	0.0215703	0	0	0	0	0	0	0
Chlamydiae	7	0.150992	89.18	0	0	0	0	0	0
Chlorobi	1094	23.5979	86.13	278392	2.59527	36.92	1412.45	72.78	92.11
Chloroflexi	96	2.07075	83.69	93042	0.86737	30.48	1381.84	72.87	91
Cyanobacteria	1	0.0215703	0	304	0.00283399	62	1303	58.75	100
Deinococcus-Thermus	0	0	0	587	0.00547222	19	1437.75	62.1	93.53
Elusimicrobia	3	0.064711	99.55	0	0	0	0	0	0
Firmicutes	31	0.66868	81.1	880	0.00820367	37.96	1180.25	65.75	92.77
Gemmatimonadetes	216	4.65919	91.89	22103	0.206052	23.71	1401.76	74.53	94.67
Nitrospirae	2	0.0431406	76.83	987	0.00920116	16.2	1403.6	75.98	92.11
Planctomycetes	1154	24.8921	95.91	9371285	87.3624	51.38	1411.33	69.98	91.65
Proteobacteria	1579	34.0595	85.07	290133	2.70472	36.35	1244.66	70.62	91.42
Spirochaetes	0	0	0	86	0.000801722	14	1163.5	66.9	94.12
Synergistetes	1	0.0215703	0	0	0	0	0	0	0
Verrucomicrobia	0	0	0	21818	0.203395	37.46	1382.48	71.14	93.12
candidate division BRC1	18	0.388266	97.06	4511	0.0420531	15.83	1383.75	64.33	91.54
candidate division NC10	0	0	0	638	0.00594766	1	1366	96.3	0
candidate division NKB19	0	0	0	845	0.00787738	67.15	1411.85	64.79	93.6
candidate division SC3	2	0.0431406	85.57	0	0	0	0	0	0
candidate division TM6	7	0.150992	93.73	0	0	0	0	0	0
candidate division TM7	40	0.862813	97.15	640	0.0059663	16	1469	82.7	0
candidate division WS3	8	0.172563	86.99	2734	0.0254873	51.6	1382.1	68.09	90.11
candidate division ZB2	2	0.0431406	82.28	0	0	0	0	0	0
	4636			10726911

## Sheet: Genera, Day 154
Phylum	Class	Orders	Family	Genus	N.seq 454	Percentage 454 Unique	Similarity	N. seq SOLiD Unique	Percentage SOLiD unique	Min_Init	Max_End	Avg_Cov	Similarity
Planctomycetes	Kueneniae	Kueneniales	Kueneniaceae	Candidatus Brocadia	1111	23.9646	97.58	8918690	83.1431	26.58	1480.58	80.38	93.47
Armatimonadetes	no_taxon	no_taxon	no_taxon	no_taxon	14	0.301984	92.72	611148	5.69733	44.51	1417.79	70.92	91.34
Chlorobi	no_taxon	no_taxon	no_taxon	no_taxon	1094	23.5979	86.13	278327	2.59466	37.37	1413.38	73.03	92.09
Planctomycetes	Kueneniae	Kueneniales	Kueneniaceae	no_taxon	0	0		263385	2.45537	46	1412	82.7	0
Planctomycetes	Kueneniae	Kueneniales	Kueneniaceae	Candidatus Kuenenia	0	0		133396	1.24356	37.5	1070.5	82.05	99.37
Chloroflexi	Anaerolineae	no_taxon	no_taxon	no_taxon	17	0.366695	86.05	89034	0.830006	32.1	1382.11	72.67	91.12
Proteobacteria	Deltaproteobacteria	Myxococcales	no_taxon	no_taxon	20	0.431406	93.2	41898	0.390588	15.61	1379.61	67.3	91.62
Proteobacteria	Betaproteobacteria	Rhodocyclales	Rhodocyclaceae	Methyloversatilis	674	14.5384	96.01	30171	0.281265	44.6	1393.17	64.92	93.42
Proteobacteria	Gammaproteobacteria	Xanthomonadales	Xanthomonadaceae	Thermomonas	66	1.42364	95.78	27969	0.260737	19.17	1271.5	71.27	94.33
Proteobacteria	Betaproteobacteria	Nitrosomonadales	Nitrosomonadaceae	Nitrosomonas	4	0.0862813	90.51	25803	0.240545	30.21	1270.64	78.74	93.52
Planctomycetes	Phycisphaerae	no_taxon	no_taxon	no_taxon	8	0.172563	87.26	24784	0.231045	46.13	1398.8	67.29	90.57
Proteobacteria	Betaproteobacteria	Burkholderiales	no_taxon	no_taxon	19	0.409836	95.13	24360	0.227092	29.89	1196.22	66.37	92.29
Proteobacteria	Alphaproteobacteria	Rhodobacterales	Hyphomonadaceae	no_taxon	96	2.07075	96.1	23458	0.218684	70.58	1318.33	72.27	93.39
Planctomycetes	Kueneniae	Kueneniales	Kueneniaceae	Candidatus Anammoxoglobus	0	0		22952	0.213967	207	1488	67.5	98.59
Gemmatimonadetes	no_taxon	Gemmatimonadales	Gemmatimonadaceae	Gemmatimonas	156	3.36497	94.56	20759	0.193523	22.3	1389.8	82.88	95.43
Proteobacteria	Betaproteobacteria	Rhodocyclales	Rhodocyclaceae	no_taxon	7	0.150992	92.05	17530	0.163421	26.08	1404.8	76.84	92.41
Verrucomicrobia	Opitutae	no_taxon	Opitutaceae	no_taxon	0	0		15624	0.145652	25.67	1303	77.03	92.6
Proteobacteria	Deltaproteobacteria	Bdellovibrionales	Bdellovibrionaceae	Bdellovibrio	2	0.0431406	95.05	10579	0.0986211	25.4	1177.2	67.78	91.58
Acidobacteria	Solibacteres	Solibacterales	Solibacteraceae	Candidatus Solibacter	39	0.841242	93.29	7522	0.0701227	16.83	1346.42	74.2	91.48
Proteobacteria	Betaproteobacteria	Rhodocyclales	Rhodocyclaceae	Thauera	5	0.107852	94.55	6778	0.0631869	25.8	1203.3	79.17	94.9
Proteobacteria	Gammaproteobacteria	Chromatiales	Sinobacteraceae	no_taxon	84	1.81191	91.75	6147	0.0573045	39.71	1343.29	67.97	90.27
Proteobacteria	Betaproteobacteria	Burkholderiales	Burkholderiaceae	no_taxon	58	1.25108	91.42	6011	0.0560366	22.54	1423.54	77.7	94.15
Bacteroidetes	Flavobacteria	no_taxon	no_taxon	no_taxon	28	0.603969	96.53	5745	0.0535569	53.3	1314.1	69.39	89.56
Planctomycetes	Kueneniae	Kueneniales	no_taxon	Candidatus Scalindua	0	0		5045	0.0470312	74.71	1500.57	62.07	93.06
Bacteroidetes	Sphingobacteria	Sphingobacteriales	no_taxon	no_taxon	18	0.388266	86.71	4821	0.044943	35.36	1292.55	65.73	92.03
Proteobacteria	Gammaproteobacteria	Xanthomonadales	Xanthomonadaceae	Stenotrophomonas	0	0		4518	0.0421184	56.53	949	69.17	94.43
candidate division BRC1	no_taxon	no_taxon	no_taxon	no_taxon	18	0.388266	97.06	4511	0.0420531	15.83	1383.75	64.33	91.54
Proteobacteria	Betaproteobacteria	Burkholderiales	Comamonadaceae	Alicycliphilus	2	0.0431406	99.79	4056	0.0378114	121.75	1386.25	71.47	94.6
Proteobacteria	Gammaproteobacteria	Xanthomonadales	Xanthomonadaceae	Lysobacter	1	0.0215703	0	4013	0.0374106	28.75	1311.25	70.45	94.4
Proteobacteria	Gammaproteobacteria	Xanthomonadales	Xanthomonadaceae	Pseudoxanthomonas	0	0		3831	0.0357139	13	1209.5	69.8	94.94
Proteobacteria	Alphaproteobacteria	Rhodospirillales	Rhodospirillaceae	no_taxon	22	0.474547	93.32	3733	0.0348003	27.88	1291.69	71.33	91.77
Verrucomicrobia	Opitutae	no_taxon	Opitutaceae	Opitutus	0	0		3159	0.0294493	43.25	1445.17	71.23	93.43
candidate division WS3	no_taxon	no_taxon	no_taxon	no_taxon	8	0.172563	86.99	2734	0.0254873	51.6	1382.1	68.09	90.11
Bacteroidetes	Bacteroidia	Bacteroidales	no_taxon	no_taxon	9	0.194133	91.4	2606	0.024294	35.67	1284.83	65.93	90.82
Proteobacteria	Betaproteobacteria	no_taxon	no_taxon	no_taxon	57	1.22951	92.37	2342	0.0218329	33.71	1302.21	63.67	92.21
Proteobacteria	Alphaproteobacteria	Rhodobacterales	Rhodobacteraceae	no_taxon	3	0.064711	95.63	2284	0.0212922	16.1	1209.3	69.33	92.97
Proteobacteria	Betaproteobacteria	Burkholderiales	Burkholderiaceae	Burkholderia	0	0		2002	0.0186633	70.67	1161	70.25	92.99
Planctomycetes	Kueneniae	Kueneniales	Kueneniaceae	Candidatus Jettenia	0	0		1837	0.0171252	57	1556	94.4	0
Proteobacteria	Deltaproteobacteria	Desulfobacterales	Desulfobulbaceae	Desulforhopalus	1	0.0215703	0	1779	0.0165845	3	1366	83.1	0
Chloroflexi	Anaerolineae	Caldilineales	Caldilineaceae	Caldilinea	0	0		1745	0.0162675	19.56	1382.67	69.1	91.06
Bacteroidetes	Sphingobacteria	Sphingobacteriales	Flexibacteraceae	Cytophaga	2	0.0431406	91.09	1662	0.0154937	119.57	1321.43	63.86	93.38
Proteobacteria	Betaproteobacteria	Burkholderiales	Comamonadaceae	Comamonas	0	0		1654	0.0154192	10.29	1108.71	77.93	92.94
Proteobacteria	Gammaproteobacteria	Xanthomonadales	Xanthomonadaceae	no_taxon	2	0.0431406	100	1517	0.014142	50.75	1005.62	71.34	92.24
Verrucomicrobia	Verrucomicrobiae	Verrucomicrobiales	no_taxon	no_taxon	0	0		1454	0.0135547	53.42	1469.33	67.89	90.94
Proteobacteria	Betaproteobacteria	Burkholderiales	Comamonadaceae	Simplicispira	3	0.064711	97.71	1436	0.0133869	55	1242.75	69.58	92.86
Proteobacteria	Betaproteobacteria	Burkholderiales	no_taxon	Tepidimonas	2	0.0431406	96.98	1375	0.0128182	1	1507	93.7	0
Chloroflexi	Anaerolineae	Anaerolineales	Anaerolinaceae	Anaerolinea	0	0		1362	0.012697	32.5	1399.08	78.04	91.81
Proteobacteria	Betaproteobacteria	Burkholderiales	no_taxon	Sphaerotilus	0	0		1349	0.0125758	1	1522	95.1	0
Proteobacteria	Betaproteobacteria	Gallionellales	Gallionellaceae	no_taxon	0	0		1333	0.0124267	25.43	1401	62.54	90.48
Acidobacteria	no_taxon	no_taxon	no_taxon	no_taxon	38	0.819672	90.8	1216	0.011336	15.5	1425.61	70.92	93.57
Proteobacteria	Betaproteobacteria	Burkholderiales	Alcaligenaceae	Achromobacter	0	0		1180	0.0110004	67	1065	73.93	98.65
Proteobacteria	Betaproteobacteria	Burkholderiales	Oxalobacteraceae	Herminiimonas	0	0		1179	0.010991	149	1657	60.7	0
Proteobacteria	Gammaproteobacteria	Oceanospirillales	Pseudomonadaceae	Pseudomonas	1	0.0215703	0	1172	0.0109258	57.08	1200.85	78.7	94.39
Proteobacteria	Betaproteobacteria	Burkholderiales	no_taxon	Rubrivivax	8	0.172563	97.97	1102	0.0102732	5	1413.33	66.77	92.72
Proteobacteria	Deltaproteobacteria	Desulfuromonadales	Desulfuromonadaceae	Desulfuromonas	0	0		1085	0.0101147	24	1249	62.25	93.75
Proteobacteria	Betaproteobacteria	Neisseriales	Neisseriaceae	Conchiformibius	0	0		1016	0.00947151	1	1415	77.1	0
Nitrospirae	no_taxon	Nitrospirales	Nitrospiraceae	Nitrospira	1	0.0215703	0	987	0.00920116	16.2	1403.6	75.98	92.11
Proteobacteria	Betaproteobacteria	Burkholderiales	no_taxon	Mitsuaria	0	0		954	0.00889352	129	1538	87.8	0
Proteobacteria	Gammaproteobacteria	Xanthomonadales	Xanthomonadaceae	Luteimonas	0	0		905	0.00843673	4.75	1220.75	92.62	95.99
Proteobacteria	Betaproteobacteria	Burkholderiales	Comamonadaceae	no_taxon	14	0.301984	96.61	901	0.00839944	12.5	1288.88	70.64	94.13
candidate division NKB19	no_taxon	no_taxon	no_taxon	no_taxon	0	0		845	0.00787738	67.15	1411.85	64.79	93.6
Proteobacteria	Betaproteobacteria	Burkholderiales	no_taxon	Methylibium	5	0.107852	87.83	830	0.00773755	16	1017.5	70	93.47
Gemmatimonadetes	no_taxon	Gemmatimonadales	Gemmatimonadaceae	no_taxon	53	1.14323	94.05	809	0.00754178	9	1434.62	70.65	92.6
Verrucomicrobia	no_taxon	Methylacidiphilales	no_taxon	no_taxon	0	0		807	0.00752314	1	702	76.6	0
Planctomycetes	no_taxon	no_taxon	no_taxon	no_taxon	1	0.0215703	0	790	0.00736466	14	1302	72.5	92.09
Proteobacteria	Betaproteobacteria	Burkholderiales	Burkholderiaceae	Cupriavidus	0	0		778	0.00725279	92	1177.25	63.08	93.05
Proteobacteria	Betaproteobacteria	Burkholderiales	Alcaligenaceae	Sutterella	0	0		738	0.00687989	15	1441	65.25	92.29
Proteobacteria	Gammaproteobacteria	Xanthomonadales	Xanthomonadaceae	Rhodanobacter	4	0.0862813	96.02	705	0.00657226	76.2	1147.2	75.52	96.36
Proteobacteria	Betaproteobacteria	Burkholderiales	Alcaligenaceae	Azohydromonas	8	0.172563	95.42	697	0.00649768	2.5	1423.5	82.85	93.72
Proteobacteria	Deltaproteobacteria	Bdellovibrionales	Bacteriovoracaceae	no_taxon	2	0.0431406	99.15	676	0.00630191	10.33	1466	81.63	94.74
Proteobacteria	Alphaproteobacteria	Sphingomonadales	Sphingomonadaceae	Sphingomonas	0	0		652	0.00607817	54.78	1292.11	74.73	94.73
Proteobacteria	Betaproteobacteria	Burkholderiales	Alcaligenaceae	no_taxon	3	0.064711	91.56	651	0.00606885	8.83	1446.83	74.88	94.03
candidate division TM7	no_taxon	no_taxon	no_taxon	no_taxon	40	0.862813	97.15	640	0.0059663	16	1469	82.7	0
candidate division NC10	no_taxon	no_taxon	no_taxon	no_taxon	0	0		638	0.00594766	1	1366	96.3	0
Proteobacteria	Deltaproteobacteria	no_taxon	no_taxon	no_taxon	58	1.25108	84.81	614	0.00572392	35.83	1341.5	59.54	90.83
Proteobacteria	Betaproteobacteria	Neisseriales	Neisseriaceae	Microvirgula	0	0		584	0.00544425	15	1427	77.9	0
Proteobacteria	Alphaproteobacteria	Rhizobiales	Bradyrhizobiaceae	Nitrobacter	1	0.0215703	0	579	0.00539764	11	1367.5	75.2	92.41
Proteobacteria	Gammaproteobacteria	no_taxon	no_taxon	no_taxon	8	0.172563	90.04	566	0.00527645	90	1474	79	0
Deinococcus-Thermus	Deinococci	Deinococcales	Deinococcaceae	Deinococcus	0	0		563	0.00524848	4	1464	63.97	94.12
Proteobacteria	Alphaproteobacteria	Rhizobiales	Hyphomicrobiaceae	Rhodoplanes	27	0.582399	95.35	557	0.00519255	42	1396.17	72.88	94.4
Proteobacteria	Gammaproteobacteria	Pseudomonadales	Moraxellaceae	Alkanindiges	0	0		535	0.00498746	1.5	1493	73.05	90.71
Gemmatimonadetes	no_taxon	no_taxon	no_taxon	no_taxon	5	0.107852	98.76	527	0.00491288	50	1344.5	55.2	91.86
Actinobacteria	no_taxon	no_taxon	no_taxon	no_taxon	4	0.0862813	95.94	507	0.00472643	60.25	1389	58.24	93.43
Proteobacteria	Deltaproteobacteria	Syntrophobacterales	Desulfobacteraceae	Desulfofrigus	0	0		489	0.00455863	246	1426	51.9	0
Proteobacteria	Alphaproteobacteria	Rhizobiales	Rhizobiaceae	no_taxon	0	0		486	0.00453066	1	1432	89	0
Proteobacteria	Gammaproteobacteria	Chromatiales	no_taxon	no_taxon	1	0.0215703	0	482	0.00449337	42.5	1373	73.05	93.58
Verrucomicrobia	Verrucomicrobiae	Verrucomicrobiales	Verrucomicrobia subdivision 3	no_taxon	0	0		476	0.00443744	49.2	1367.8	67.12	93.41
Chloroflexi	no_taxon	no_taxon	no_taxon	no_taxon	54	1.1648	89.08	448	0.00417641	23.67	1336.92	71.26	91.94
Actinobacteria	no_taxon	Acidimicrobiales	no_taxon	no_taxon	10	0.215703	91.53	418	0.00389674	73.86	1395.71	62.43	92.46
Proteobacteria	Alphaproteobacteria	Rhodospirillales	Rhodospirillaceae	Magnetospirillum	0	0		413	0.00385013	1	1365	68.8	0
Proteobacteria	Deltaproteobacteria	Desulfuromonadales	Pelobacteraceae	Pelobacter	0	0		409	0.00381284	1	1390	68.3	0
Proteobacteria	Betaproteobacteria	Burkholderiales	no_taxon	Aquabacterium	0	0		382	0.00356114	28	846.5	69.2	89.67
Proteobacteria	Deltaproteobacteria	Desulfovibrionales	Desulfovibrionaceae	Desulfovibrio	0	0		370	0.00344927	18	1434	72.4	0
Proteobacteria	Deltaproteobacteria	Myxococcales	Polyangiaceae	no_taxon	2	0.0431406	99.05	331	0.0030857	66.67	1405.67	62.47	93.1
Proteobacteria	Betaproteobacteria	Burkholderiales	Comamonadaceae	Acidovorax	0	0		322	0.0030018	28.4	1083.6	73.08	100
Proteobacteria	Betaproteobacteria	Burkholderiales	Comamonadaceae	Hylemonella	1	0.0215703	0	316	0.00294586	25.67	1482	77.53	96.19
Proteobacteria	Alphaproteobacteria	Rhizobiales	Bradyrhizobiaceae	no_taxon	4	0.0862813	95.93	316	0.00294586	64.33	1063.67	69.73	93.04
Bacteroidetes	Sphingobacteria	Sphingobacteriales	Saprospiraceae	no_taxon	1	0.0215703	0	289	0.00269416	33.8	1331.6	64.42	91
Proteobacteria	Alphaproteobacteria	Rhizobiales	Bradyrhizobiaceae	Bradyrhizobium	1	0.0215703	0	288	0.00268484	46.67	687.67	80.43	96.49
Bacteroidetes	Flavobacteria	Flavobacteriales	Flavobacteriaceae	no_taxon	1	0.0215703	0	284	0.00264755	111.33	1282.89	61.4	90.68
Proteobacteria	Betaproteobacteria	Rhodocyclales	Rhodocyclaceae	Azospira	0	0		282	0.0026289	35.5	1396.5	87.4	84.94
Proteobacteria	Alphaproteobacteria	Rhodobacterales	Rhodobacteraceae	Paracoccus	1	0.0215703	0	274	0.00255432	48.33	1214.17	69.07	94.62
Chloroflexi	Anaerolineae	Anaerolineales	Anaerolinaceae	no_taxon	4	0.0862813	83.27	269	0.00250771	17	1390.17	73.87	90.74
Actinobacteria	no_taxon	Solirubrobacterales	no_taxon	no_taxon	85	1.83348	93.19	267	0.00248907	8	923.5	78.7	100
Proteobacteria	Betaproteobacteria	Burkholderiales	Alcaligenaceae	Pigmentiphaga	0	0		263	0.00245178	3	1459	54.9	0
Proteobacteria	Alphaproteobacteria	Rhizobiales	Bradyrhizobiaceae	Bosea	0	0		255	0.0023772	23.6	1412.2	76.98	95.21
Proteobacteria	Betaproteobacteria	Rhodocyclales	no_taxon	no_taxon	124	2.67472	96.13	251	0.00233991	28.5	1453.8	70.28	92.3
Planctomycetes	Phycisphaerae	Phycisphaerales	Phycisphaeraceae	no_taxon	15	0.323555	91.52	251	0.00233991	50.5	1320.25	62.23	90.62
Proteobacteria	Alphaproteobacteria	Caulobacterales	Caulobacteraceae	Phenylobacterium	3	0.064711	99.85	246	0.0022933	22	798.17	79.13	94.6
Proteobacteria	Betaproteobacteria	Burkholderiales	no_taxon	Ideonella	1	0.0215703	0	241	0.00224669	23.5	1088.5	58	93.76
Proteobacteria	Alphaproteobacteria	Rhizobiales	Phyllobacteriaceae	Phyllobacterium	0	0		231	0.00215346	25	1489	78.2	0
Proteobacteria	Alphaproteobacteria	Rhizobiales	Phyllobacteriaceae	no_taxon	7	0.150992	93.9	224	0.00208821	5	1374.5	72.6	91.67
Firmicutes	Bacilli	Bacillales	Bacillaceae	Bacillus	2	0.0431406	93.82	214	0.00199498	60	1199.67	71.35	93.04
Proteobacteria	Betaproteobacteria	Burkholderiales	Comamonadaceae	Brachymonas	3	0.064711	86.64	205	0.00191108	14	1357.33	70.33	91.38
Proteobacteria	Alphaproteobacteria	Rhizobiales	no_taxon	no_taxon	10	0.215703	97.76	203	0.00189244	74.17	1374.67	67.17	91.47
Verrucomicrobia	no_taxon	Methylacidiphilales	Methylacidiphilaceae	Methylacidiphilum	0	0		196	0.00182718	2	1538	53.7	0
Proteobacteria	Betaproteobacteria	Neisseriales	Neisseriaceae	no_taxon	0	0		195	0.00181786	1	1488	75.05	88.7
Cyanobacteria	no_taxon	Chroococcales	no_taxon	Spirulina	0	0		194	0.00180854	43	1340	51.3	0
Proteobacteria	Alphaproteobacteria	Rhizobiales	Hyphomicrobiaceae	Devosia	5	0.107852	98.98	190	0.00177125	49.29	1331.43	61.11	94.72
Proteobacteria	Alphaproteobacteria	Rhizobiales	Rhizobiaceae	Kaistia	0	0		186	0.00173396	3	317	75.9	0
Proteobacteria	Gammaproteobacteria	Acidithiobacillales	Acidithiobacillaceae	no_taxon	0	0		185	0.00172463	8	1432	64.3	0
Proteobacteria	Gammaproteobacteria	Xanthomonadales	no_taxon	no_taxon	0	0		176	0.00164073	30.5	1164.5	66.45	90.31
Proteobacteria	Alphaproteobacteria	Rhizobiales	Methylocystaceae	no_taxon	2	0.0431406	91.08	167	0.00155683	1	1465	77	0
Proteobacteria	Betaproteobacteria	Burkholderiales	Comamonadaceae	Lampropedia	0	0		164	0.00152887	26.5	1473	82.7	94.94
Acidobacteria	no_taxon	Acidobacteriales	no_taxon	no_taxon	10	0.215703	94.14	161	0.0015009	10.62	1178.75	64.69	92.12
Proteobacteria	Deltaproteobacteria	Syntrophobacterales	Desulfobacteraceae	no_taxon	0	0		161	0.0015009	17.5	1327.5	65.7	85.16
Proteobacteria	Alphaproteobacteria	Rhodospirillales	Acetobacteraceae	no_taxon	0	0		156	0.00145429	2	1467.5	66.05	87.44
Planctomycetes	Phycisphaerae	Phycisphaerales	no_taxon	no_taxon	1	0.0215703	0	155	0.00144496	80	1373.33	63.63	93.73
Proteobacteria	Gammaproteobacteria	Alteromonadales	Shewanellaceae	Shewanella	0	0		154	0.00143564	286	1483	57.2	0
Firmicutes	Clostridia	Thermoanaerobacterales	Thermoanaerobacteraceae	no_taxon	0	0		153	0.00142632	1	1428	67.1	0
Proteobacteria	Alphaproteobacteria	Rhizobiales	Bradyrhizobiaceae	Rhodopseudomonas	0	0		147	0.00137039	1	1108	78	0
Actinobacteria	no_taxon	Acidimicrobiales	Acidimicrobiaceae	Acidimicrobium	0	0		147	0.00137039	1	1480	68.5	0
Proteobacteria	Alphaproteobacteria	Rhodobacterales	Rhodobacteraceae	Rhodobacter	1	0.0215703	0	145	0.00135174	62.83	1301.67	62.65	96.12
Bacteroidetes	Sphingobacteria	Sphingobacteriales	Flexibacteraceae	no_taxon	0	0		139	0.00129581	24.33	1469	55	93.63
Proteobacteria	Gammaproteobacteria	Legionellales	Coxiellaceae	Coxiella	0	0		135	0.00125852	4	1504	72.8	0
Proteobacteria	Betaproteobacteria	Hydrogenophilales	Hydrogenophilaceae	Thiobacillus	3	0.064711	98.07	135	0.00125852	17	869.33	56	90.94
Proteobacteria	Alphaproteobacteria	Rhizobiales	Phyllobacteriaceae	Mesorhizobium	0	0		135	0.00125852	36.33	925.67	73.7	93.4
Proteobacteria	Alphaproteobacteria	Rhodospirillales	Acetobacteraceae	Roseomonas	0	0		129	0.00120258	39.33	1159.33	67.53	92.93
Proteobacteria	Deltaproteobacteria	Myxococcales	Haliangiaceae	no_taxon	4	0.0862813	94.78	128	0.00119326	84	1471.4	68.54	94.24
Acidobacteria	Holophagae	Holophagales	Holophagaceae	no_taxon	0	0		124	0.00115597	28.25	1453.75	61.45	90.74
Proteobacteria	Betaproteobacteria	Burkholderiales	Comamonadaceae	Delftia	1	0.0215703	0	119	0.00110936	29.67	828.33	74.63	92.26
Proteobacteria	Gammaproteobacteria	Xanthomonadales	Xanthomonadaceae	Frateuria	0	0		119	0.00110936	14	1528	90.3	0
Bacteroidetes	Flavobacteria	Flavobacteriales	Cryomorphaceae	no_taxon	0	0		118	0.00110004	108.33	1441.33	57.77	93.87
Firmicutes	Bacilli	Bacillales	Planococcaceae	Bacillus	0	0		118	0.00110004	1	1541	75.5	0
Proteobacteria	Alphaproteobacteria	Sphingomonadales	Sphingomonadaceae	Sphingopyxis	0	0		110	0.00102546	37	803	69.27	97.6
Cyanobacteria	no_taxon	no_taxon	no_taxon	no_taxon	1	0.0215703	0	110	0.00102546	81	1266	66.2	0
Proteobacteria	Gammaproteobacteria	Chromatiales	Chromatiaceae	no_taxon	0	0		108	0.00100681	1	508	68.9	0
Proteobacteria	Betaproteobacteria	Hydrogenophilales	Hydrogenophilaceae	no_taxon	0	0		105	0.000978847	27.67	1015	63.73	90.15
Proteobacteria	Gammaproteobacteria	Oceanospirillales	no_taxon	Kangiella	0	0		104	0.000969524	1	1398	66.1	0
Proteobacteria	Betaproteobacteria	Burkholderiales	Comamonadaceae	Variovorax	0	0		98	0.00091359	17	1445.5	88.35	97
Proteobacteria	Betaproteobacteria	Burkholderiales	no_taxon	Thiomonas	0	0		97	0.000904268	37	1462	85.4	0
Proteobacteria	Gammaproteobacteria	Oceanospirillales	Alcanivoracaceae	Alcanivorax	0	0		97	0.000904268	4.5	1187.5	63.7	89.96
Chloroflexi	Thermomicrobia	Thermomicrobiales	no_taxon	no_taxon	1	0.0215703	0	97	0.000904268	64	1268	74.2	0
Bacteroidetes	Bacteroidia	Bacteroidales	Porphyromonadaceae	no_taxon	0	0		95	0.000885623	69	1390	68.5	0
Proteobacteria	Deltaproteobacteria	Desulfuromonadales	no_taxon	no_taxon	6	0.129422	97.04	92	0.000857656	87	1433	65.4	0
Proteobacteria	Gammaproteobacteria	Alteromonadales	no_taxon	no_taxon	0	0		85	0.0007924	1	1502	70.3	0
Proteobacteria	Betaproteobacteria	Burkholderiales	Alcaligenaceae	Taylorella	0	0		83	0.000773755	1	1513	80.5	0
Firmicutes	Clostridia	Clostridiales	Lachnospiraceae	Clostridium	0	0		83	0.000773755	1	1380	52	0
Spirochaetes	no_taxon	no_taxon	Leptospiraceae	Leptonema	0	0		77	0.000717821	24	1474	75.2	0
Proteobacteria	Gammaproteobacteria	Methylococcales	no_taxon	no_taxon	0	0		76	0.000708498	1	1422	60.3	0
Proteobacteria	Alphaproteobacteria	Caulobacterales	Caulobacteraceae	Brevundimonas	0	0		76	0.000708498	30.14	1009.43	76.53	95.57
Actinobacteria	no_taxon	Solirubrobacterales	Patulibacteraceae	no_taxon	19	0.409836	88.92	74	0.000689854	7	1357.33	58.07	87.62
Proteobacteria	Alphaproteobacteria	Sphingomonadales	Sphingomonadaceae	Sphingobium	0	0		73	0.000680531	6	937	78.75	94.94
Proteobacteria	Alphaproteobacteria	Rhodobacterales	Rhodobacteraceae	Thioclava	7	0.150992	94.72	69	0.000643242	3.5	1018	63.5	93.38
Proteobacteria	Alphaproteobacteria	Rhizobiales	Bradyrhizobiaceae	Afipia	5	0.107852	95.05	68	0.00063392	59.33	856	60.1	91.04
Proteobacteria	Alphaproteobacteria	Rhodobacterales	Rhodobacteraceae	Rhodovulum	13	0.280414	93.07	66	0.000615275	19	1366	70.4	0
Bacteroidetes	Sphingobacteria	Sphingobacteriales	no_taxon	Niabella	0	0		65	0.000605953	1	1468	81.3	0
Proteobacteria	Alphaproteobacteria	Sphingomonadales	Sphingomonadaceae	no_taxon	0	0		65	0.000605953	170	1351	53.8	0
Chlorobi	Chlorobia	Chlorobiales	Chlorobiaceae	Chloroherpeton	0	0		65	0.000605953	3	1342	53.7	0
Firmicutes	Clostridia	Clostridiales	Clostridiaceae	Caloramator	7	0.150992	92.73	64	0.00059663	1	1012.5	75.9	100
Verrucomicrobia	Spartobacteria	no_taxon	no_taxon	Chthoniobacter	0	0		62	0.000577986	1	1399	63.2	0
Bacteroidetes	Sphingobacteria	Sphingobacteriales	no_taxon	Segetibacter	0	0		62	0.000577986	1	1471	73.7	0
Proteobacteria	Betaproteobacteria	Burkholderiales	Comamonadaceae	Rhodoferax	0	0		60	0.000559341	27.67	1512.33	76.17	92.95
Proteobacteria	Alphaproteobacteria	Sphingomonadales	Sphingomonadaceae	Sphingosinicella	0	0		60	0.000559341	1	1461	91.7	0
Actinobacteria	no_taxon	Acidimicrobiales	Iamiaceae	Iamia	0	0		60	0.000559341	13.5	1374.5	64.5	94
Proteobacteria	Alphaproteobacteria	Rhizobiales	Methylocystaceae	Pleomorphomonas	1	0.0215703	0	58	0.000540696	36.5	1338	76	95.9
Proteobacteria	Gammaproteobacteria	Thiotrichales	Thiotrichaceae	Thiothrix	0	0		54	0.000503407	229	1419	68.8	0
Proteobacteria	Betaproteobacteria	Methylophilales	no_taxon	no_taxon	0	0		54	0.000503407	41	1472.5	74.95	91.17
Proteobacteria	Alphaproteobacteria	Rhodobacterales	Rhodobacteraceae	Pseudoruegeria	0	0		54	0.000503407	128	886	71	0
Firmicutes	Bacilli	Bacillales	Bacillaceae	no_taxon	1	0.0215703	0	53	0.000494084	51	427	67.6	0
Proteobacteria	Deltaproteobacteria	Desulfuromonadales	Geobacteraceae	Geobacter	0	0		52	0.000484762	1	1410	68.4	0
Proteobacteria	Betaproteobacteria	Methylophilales	Methylophilaceae	Methylobacillus	0	0		51	0.00047544	37	1400	65.7	0
Proteobacteria	Deltaproteobacteria	Myxococcales	Myxococcaceae	Myxococcus	0	0		51	0.00047544	25	858	77.5	0
Bacteroidetes	Flavobacteria	Flavobacteriales	Flavobacteriaceae	Kaistella	0	0		51	0.00047544	109	827.5	55.25	96.15
Proteobacteria	Alphaproteobacteria	Rhodospirillales	Rhodospirillaceae	Azospirillum	0	0		50	0.000466117	130.33	1102.67	68.13	95.75
Proteobacteria	Alphaproteobacteria	Rhizobiales	Rhizobiaceae	Agrobacterium	0	0		50	0.000466117	1	1369	81.6	0
Proteobacteria	Alphaproteobacteria	Rhodospirillales	Acetobacteraceae	Asaia	0	0		50	0.000466117	3	1418	72.1	0
Proteobacteria	Alphaproteobacteria	Rhodobacterales	Rhodobacteraceae	Catellibacterium	1	0.0215703	0	50	0.000466117	59.5	1063.5	72.4	97.32
Chloroflexi	Anaerolineae	Anaerolineales	Anaerolinaceae	Bellilinea	0	0		49	0.000456795	2	1467	87.7	0
Proteobacteria	Alphaproteobacteria	Rhizobiales	Bradyrhizobiaceae	Balneimonas	0	0		47	0.00043815	63	1370	50.5	0
Proteobacteria	Alphaproteobacteria	Sphingomonadales	Sphingomonadaceae	Kaistobacter	0	0		46	0.000428828	169	708	62.3	0
Proteobacteria	Alphaproteobacteria	Caulobacterales	Caulobacteraceae	no_taxon	0	0		45	0.000419506	13	1240.5	77.75	93.84
Proteobacteria	Alphaproteobacteria	Rhizobiales	Hyphomicrobiaceae	Rhodomicrobium	0	0		44	0.000410183	1	1475	83.7	0
Proteobacteria	Betaproteobacteria	Burkholderiales	Comamonadaceae	Diaphorobacter	1	0.0215703	0	41	0.000382216	54.4	780	77.48	94.22
Verrucomicrobia	Verrucomicrobiae	Verrucomicrobiales	Verrucomicrobiaceae	no_taxon	0	0		40	0.000372894	3	1362	60.5	0
Proteobacteria	Gammaproteobacteria	Alteromonadales	Alteromonadaceae	no_taxon	0	0		40	0.000372894	1	1493	70.1	0
Proteobacteria	Betaproteobacteria	Rhodocyclales	Rhodocyclaceae	Rhodocyclus	0	0		40	0.000372894	11	1259	87	0
Proteobacteria	Betaproteobacteria	Burkholderiales	Comamonadaceae	Caldimonas	1	0.0215703	0	39	0.000363572	29	1472	62.5	0
Proteobacteria	Betaproteobacteria	Nitrosomonadales	Nitrosomonadaceae	Nitrosovibrio	0	0		38	0.000354249	1	1237	80.2	0
Proteobacteria	Alphaproteobacteria	Rhizobiales	Phyllobacteriaceae	Parvibaculum	11	0.237274	99.01	38	0.000354249	1	1475	82.6	0
Actinobacteria	no_taxon	Solirubrobacterales	Patulibacteraceae	Patulibacter	0	0		35	0.000326282	1	1528	77.1	0
Bacteroidetes	Bacteroidia	Bacteroidales	Marinilabiaceae	no_taxon	0	0		35	0.000326282	49	1338	67.25	94.15
Bacteroidetes	Sphingobacteria	Sphingobacteriales	no_taxon	Flavisolibacter	0	0		32	0.000298315	7	1491	84.15	93.62
Proteobacteria	Alphaproteobacteria	Rhodospirillales	Rhodospirillaceae	Telmatospirillum	0	0		32	0.000298315	1	1453	79.1	0
Firmicutes	Bacilli	Bacillales	Bacillaceae	Anoxybacillus	3	0.064711	98.42	31	0.000288993	33.67	770.33	59.1	97.53
Firmicutes	Clostridia	Clostridiales	Peptococcaceae	Pelotomaculum	0	0		30	0.00027967	188	1448	59.8	0
Firmicutes	Bacilli	Bacillales	Thermoactinomycetaceae	Shimazuella	0	0		30	0.00027967	1	1372	62.1	0
Bacteroidetes	Sphingobacteria	Sphingobacteriales	Flammeovirgaceae	no_taxon	0	0		30	0.00027967	1	1474	73.8	0
Firmicutes	Bacilli	Bacillales	Bacillaceae	Geobacillus	0	0		29	0.000270348	12	1559	66.8	0
Proteobacteria	Betaproteobacteria	Burkholderiales	Comamonadaceae	Verminephrobacter	0	0		28	0.000261026	1	1535	77.2	0
Proteobacteria	Betaproteobacteria	Procabacteriales	Procabacteriaceae	Procabacter	0	0		27	0.000251703	1	1529	80.9	0
Proteobacteria	Gammaproteobacteria	Xanthomonadales	Xanthomonadaceae	Dyella	0	0		27	0.000251703	7	781.33	61.83	97.29
Proteobacteria	Deltaproteobacteria	Syntrophobacterales	Desulfobacteraceae	Desulfobacterium	14	0.301984	99.08	27	0.000251703	18	1412	53.6	0
Firmicutes	Bacilli	Bacillales	no_taxon	no_taxon	0	0		26	0.000242381	3	1320	63.8	0
Bacteroidetes	Flavobacteria	Flavobacteriales	Flavobacteriaceae	Chryseobacterium	0	0		26	0.000242381	137	726	56.05	0
Chloroflexi	Anaerolineae	Anaerolineales	Anaerolinaceae	Levilinea	0	0		26	0.000242381	23.5	1431	80.9	92.74
Firmicutes	Clostridia	no_taxon	no_taxon	no_taxon	4	0.0862813	99.56	25	0.000233059	14	1368	75.8	0
Proteobacteria	Betaproteobacteria	Burkholderiales	Oxalobacteraceae	Herbaspirillum	0	0		25	0.000233059	33	544	88.6	0
Proteobacteria	Alphaproteobacteria	Rhodospirillales	Acetobacteraceae	Acetobacter	0	0		25	0.000233059	14	1279	50.7	0
Bacteroidetes	Sphingobacteria	Sphingobacteriales	Flexibacteraceae	Flexibacter	0	0		24	0.000223736	6	1466	54.9	0
Deinococcus-Thermus	Deinococci	Thermales	Thermaceae	Meiothermus	0	0		24	0.000223736	64	1359	56.5	0
Proteobacteria	Alphaproteobacteria	Rhizobiales	Hyphomicrobiaceae	Hyphomicrobium	14	0.301984	95.85	23	0.000214414	9	1335	63.37	95.22
Bacteroidetes	Sphingobacteria	Sphingobacteriales	Sphingobacteriaceae	Pedobacter	0	0		22	0.000205092	146	907.5	60.6	92.94
Acidobacteria	Holophagae	Holophagales	no_taxon	no_taxon	0	0		22	0.000205092	39	1385	57.5	0
Proteobacteria	Betaproteobacteria	Burkholderiales	no_taxon	Paucibacter	0	0		21	0.000195769	2	1510	81.8	0
Proteobacteria	Alphaproteobacteria	Rhodospirillales	Acetobacteraceae	Swaminathania	0	0		21	0.000195769	5	1358	57	0
Proteobacteria	Alphaproteobacteria	Rhizobiales	Hyphomicrobiaceae	Blastochloris	0	0		19	0.000177125	1	1481	92	0
Proteobacteria	Alphaproteobacteria	Sphingomonadales	Sphingomonadaceae	Zymomonas	0	0		19	0.000177125	2	1438	81.3	0
Actinobacteria	no_taxon	Actinomycetales	Micrococcaceae	Arthrobacter	0	0		18	0.000167802	1	1516	70.2	0
Proteobacteria	Gammaproteobacteria	Oceanospirillales	Pseudomonadaceae	Cellvibrio	0	0		18	0.000167802	1	513	79.8	0
Proteobacteria	Betaproteobacteria	Burkholderiales	Oxalobacteraceae	no_taxon	0	0		17	0.00015848	73	874.5	53.9	91.7
Proteobacteria	Betaproteobacteria	Burkholderiales	Alcaligenaceae	Alcaligenes	0	0		17	0.00015848	34.5	1436.5	68.3	93.28
Proteobacteria	Betaproteobacteria	Burkholderiales	Oxalobacteraceae	Massilia	0	0		17	0.00015848	61	1464	52.7	0
Proteobacteria	Gammaproteobacteria	Enterobacteriales	Enterobacteriaceae	Citrobacter	0	0		16	0.000149158	82	1405	73.6	0
Proteobacteria	Deltaproteobacteria	Syntrophobacterales	Syntrophaceae	Desulfomonile	0	0		16	0.000149158	1	1424	66.6	0
Proteobacteria	Betaproteobacteria	Burkholderiales	Burkholderiaceae	Chitinimonas	0	0		16	0.000149158	4	1420	76.4	0
Bacteroidetes	Flavobacteria	Flavobacteriales	Flavobacteriaceae	Myroides	0	0		16	0.000149158	1	1415	60.3	0
Bacteroidetes	Flavobacteria	Flavobacteriales	Flavobacteriaceae	Flavobacterium	0	0		16	0.000149158	71	1020	63.25	92.79
Proteobacteria	Alphaproteobacteria	Rhizobiales	Rhizobiaceae	Rhizobium	1	0.0215703	0	16	0.000149158	32	680	74.3	95.82
Actinobacteria	no_taxon	Actinomycetales	Nocardioidaceae	Actinopolymorpha	0	0		16	0.000149158	53	1366	64.6	0
Proteobacteria	Alphaproteobacteria	Rhizobiales	Rhodobacteraceae	Pannonibacter	0	0		16	0.000149158	9	1420	52.1	0
Proteobacteria	Alphaproteobacteria	Rhizobiales	Rhizobiaceae	Sinorhizobium	0	0		14	0.000130513	15	1482	83.7	0
Proteobacteria	Betaproteobacteria	Burkholderiales	Oxalobacteraceae	Oxalobacter	0	0		14	0.000130513	5	1482	55.7	0
Proteobacteria	Alphaproteobacteria	Rhizobiales	Hyphomicrobiaceae	Pedomicrobium	0	0		13	0.000121191	1	1452	80.3	0
Proteobacteria	Alphaproteobacteria	Rhizobiales	Rhizobiaceae	Shinella	0	0		13	0.000121191	80	859	54	0
Proteobacteria	Alphaproteobacteria	Rhizobiales	Aurantimonadaceae	Fulvimarina	0	0		13	0.000121191	1	1364	81.4	0
Proteobacteria	Alphaproteobacteria	Rhizobiales	Hyphomicrobiaceae	no_taxon	1	0.0215703	0	13	0.000121191	8	1407	66.1	0
Actinobacteria	no_taxon	Actinomycetales	Streptosporangiaceae	Nonomuraea	0	0		12	0.000111868	64	1497	62.6	0
Proteobacteria	Gammaproteobacteria	Thiotrichales	Francisellaceae	no_taxon	0	0		12	0.000111868	273	1511	57.9	0
Proteobacteria	Deltaproteobacteria	Syntrophobacterales	Syntrophobacteraceae	no_taxon	0	0		12	0.000111868	1	1412	61.5	0
Proteobacteria	Alphaproteobacteria	Rhodobacterales	Rhodobacteraceae	Octadecabacter	0	0		12	0.000111868	97	1330	72.7	0
Proteobacteria	Alphaproteobacteria	Rhodobacterales	Rhodobacteraceae	Ruegeria	0	0		12	0.000111868	1	1352	77.3	0
Proteobacteria	Betaproteobacteria	Burkholderiales	Alcaligenaceae	Denitrobacter	0	0		12	0.000111868	33	1554	61.2	0
Proteobacteria	Betaproteobacteria	Burkholderiales	no_taxon	Roseateles	0	0		12	0.000111868	1	1453	56	0
Chloroflexi	Anaerolineae	Caldilineales	Caldilineaceae	no_taxon	0	0		12	0.000111868	52	1436	63.85	100
Proteobacteria	Gammaproteobacteria	Xanthomonadales	Xanthomonadaceae	Xanthomonas	0	0		11	0.000102546	1	1556	68.5	0
Proteobacteria	Alphaproteobacteria	Rhodospirillales	Rhodospirillaceae	Phaeospirillum	1	0.0215703	0	11	0.000102546	24	668	52.1	0
Proteobacteria	Gammaproteobacteria	Xanthomonadales	Xanthomonadaceae	Arenimonas	0	0		10	9.32235e-05	23	495.5	75.05	92.42
Proteobacteria	Alphaproteobacteria	Caulobacterales	no_taxon	no_taxon	0	0		10	9.32235e-05	9	1381	54.6	0
Proteobacteria	Betaproteobacteria	Burkholderiales	no_taxon	Leptothrix	0	0		10	9.32235e-05	8	1360	63.7	0
Spirochaetes	no_taxon	Spirochaetales	Spirochaetaceae	Treponema	0	0		9	8.39011e-05	4	853	58.6	0
Firmicutes	Clostridia	Clostridiales	Peptococcaceae	no_taxon	0	0		9	8.39011e-05	2	1524	58.5	0
Proteobacteria	Betaproteobacteria	Rhodocyclales	Rhodocyclaceae	Dechloromonas	0	0		9	8.39011e-05	1	1091	51.3	0
Proteobacteria	Betaproteobacteria	Nitrosomonadales	Nitrosomonadaceae	Nitrosospira	0	0		8	7.45788e-05	1	1491	74.4	0
Actinobacteria	no_taxon	Actinomycetales	Streptomycetaceae	Streptomyces	0	0		8	7.45788e-05	49	1379	58.5	0
Gemmatimonadetes	no_taxon	Gemmatimonadales	no_taxon	no_taxon	2	0.0431406	82.62	8	7.45788e-05	103	1373	60.8	0
Bacteroidetes	Flavobacteria	Flavobacteriales	Flavobacteriaceae	Robiginitalea	0	0		8	7.45788e-05	1	1400	52.6	0
Firmicutes	Bacilli	Bacillales	Planococcaceae	Ureibacillus	0	0		8	7.45788e-05	1	451	60.4	0
Bacteroidetes	Flavobacteria	Flavobacteriales	Flavobacteriaceae	Elizabethkingia	0	0		8	7.45788e-05	14	1460	65.6	0
Proteobacteria	Alphaproteobacteria	Rickettsiales	Anaplasmataceae	Ehrlichia	0	0		7	6.52564e-05	1	1343	52.6	0
Proteobacteria	Betaproteobacteria	Hydrogenophilales	Hydrogenophilaceae	Hydrogenophilus	0	0		7	6.52564e-05	60	1269	51.5	0
Bacteroidetes	Sphingobacteria	Sphingobacteriales	no_taxon	Chitinophaga	0	0		6	5.59341e-05	1	1508	78.4	0
Proteobacteria	Betaproteobacteria	Burkholderiales	Comamonadaceae	Xenophilus	0	0		6	5.59341e-05	1	437	71.2	0
Proteobacteria	Betaproteobacteria	Burkholderiales	Burkholderiaceae	Lautropia	0	0		6	5.59341e-05	183	1240	54.5	0
Proteobacteria	Deltaproteobacteria	Syntrophobacterales	Desulfobacteraceae	Desulfofaba	0	0		6	5.59341e-05	63	1412	57.3	0
Proteobacteria	Alphaproteobacteria	Sphingomonadales	no_taxon	no_taxon	0	0		6	5.59341e-05	32	1486	84	0
Proteobacteria	Gammaproteobacteria	Aeromonadales	Aeromonadaceae	Aeromonas	0	0		6	5.59341e-05	43	1391	72.3	0
Proteobacteria	Alphaproteobacteria	Rhizobiales	Methylocystaceae	Methylocystis	0	0		6	5.59341e-05	20	987	73.9	0
Proteobacteria	Betaproteobacteria	Rhodocyclales	Rhodocyclaceae	Zoogloea	0	0		6	5.59341e-05	174	1308	53.7	0
Proteobacteria	Gammaproteobacteria	Alteromonadales	Alteromonadaceae	Alteromonas	0	0		5	4.66117e-05	1	306	56.4	0
Actinobacteria	no_taxon	Actinomycetales	no_taxon	no_taxon	23	0.496117	97.31	5	4.66117e-05	8	1331	60.9	0
Proteobacteria	Gammaproteobacteria	Pseudomonadales	Moraxellaceae	Enhydrobacter	0	0		4	3.72894e-05	38	577	60.6	0
Firmicutes	Bacilli	Bacillales	Alicyclobacillaceae	Alicyclobacillus	0	0		4	3.72894e-05	1	1529	59.2	0
Proteobacteria	Deltaproteobacteria	Desulfovibrionales	Desulfomicrobiaceae	Desulfomicrobium	0	0		4	3.72894e-05	19	608	53.1	0
Proteobacteria	Alphaproteobacteria	no_taxon	no_taxon	no_taxon	2	0.0431406	98.39	4	3.72894e-05	1	1455	63.6	0
Proteobacteria	Alphaproteobacteria	Rhizobiales	Methylobacteriaceae	Methylobacterium	0	0		4	3.72894e-05	1	1340	59.2	0
Proteobacteria	Gammaproteobacteria	Pseudomonadales	Moraxellaceae	Acinetobacter	0	0		4	3.72894e-05	30	1323	59.8	0
Firmicutes	Clostridia	Thermoanaerobacterales	Thermoanaerobacteraceae	Moorella	0	0		3	2.7967e-05	172	1445	52.1	0
Proteobacteria	Alphaproteobacteria	Rhodobacterales	Hyphomonadaceae	Maricaulis	0	0		3	2.7967e-05	1	433	82.9	0
Proteobacteria	Alphaproteobacteria	Rhodobacterales	Hyphomonadaceae	Hyphomonas	0	0		3	2.7967e-05	113	655	50.9	0
Actinobacteria	no_taxon	Actinomycetales	Thermomonosporaceae	Actinoallomurus	0	0		2	1.86447e-05	168	837	60.5	0
Actinobacteria	no_taxon	Actinomycetales	Nocardioidaceae	no_taxon	0	0		2	1.86447e-05	1	426	53.2	0
Proteobacteria	Alphaproteobacteria	Rhizobiales	Beijerinckiaceae	no_taxon	1	0.0215703	0	2	1.86447e-05	14	376	51.1	0
Proteobacteria	Gammaproteobacteria	Xanthomonadales	no_taxon	Solimonas	0	0		2	1.86447e-05	76	699	60.9	0
Actinobacteria	no_taxon	Actinomycetales	Mycobacteriaceae	Mycobacterium	53	1.14323	96.66	2	1.86447e-05	1	778	51.4	0
Proteobacteria	Betaproteobacteria	Burkholderiales	Burkholderiaceae	Pandoraea	0	0		2	1.86447e-05	124	330	52.6	0
Proteobacteria	Alphaproteobacteria	Sphingomonadales	Sphingomonadaceae	Novosphingobium	0	0		2	1.86447e-05	1	469	72	0
Proteobacteria	Gammaproteobacteria	Enterobacteriales	Enterobacteriaceae	no_taxon	0	0		2	1.86447e-05	72	500	61.8	0
Proteobacteria	Alphaproteobacteria	Rhodospirillales	Acetobacteraceae	Roseococcus	0	0		1	9.32235e-06	20	401	54.6	0
candidate division ZB2	no_taxon	no_taxon	no_taxon	no_taxon	2	0.0431406	82.28	0	0	0		0
candidate division TM6	no_taxon	no_taxon	no_taxon	no_taxon	7	0.150992	93.73	0	0	0		0
candidate division SC3	no_taxon	no_taxon	no_taxon	no_taxon	2	0.0431406	85.57	0	0	0		0
Synergistetes	Synergistia	Synergistales	Synergistaceae	no_taxon	1	0.0215703	0	0	0	0		0
Proteobacteria	Gammaproteobacteria	Methylococcales	Methylococcaceae	Methylococcus	1	0.0215703	0	0	0	0		0
Proteobacteria	Gammaproteobacteria	Chromatiales	Ectothiorhodospiraceae	no_taxon	1	0.0215703	0	0	0	0		0
Proteobacteria	Epsilonproteobacteria	Campylobacterales	no_taxon	no_taxon	3	0.064711	98.95	0	0	0		0
Proteobacteria	Deltaproteobacteria	Syntrophobacterales	no_taxon	no_taxon	1	0.0215703	0	0	0	0		0
Proteobacteria	Deltaproteobacteria	Syntrophobacterales	Syntrophaceae	Syntrophus	1	0.0215703	0	0	0	0		0
Proteobacteria	Deltaproteobacteria	Myxococcales	Myxococcaceae	Anaeromyxobacter	1	0.0215703	0	0	0	0		0
Proteobacteria	Deltaproteobacteria	Desulfovibrionales	Desulfonatronumaceae	Desulfonatronum	9	0.194133	99.27	0	0	0		0
Proteobacteria	Alphaproteobacteria	Rhodobacterales	no_taxon	no_taxon	39	0.841242	96.65	0	0	0		0
Proteobacteria	Alphaproteobacteria	Rhizobiales	Rhodobiaceae	Rhodobium	1	0.0215703	0	0	0	0		0
Proteobacteria	Alphaproteobacteria	Rhizobiales	Methylocystaceae	Methylopila	1	0.0215703	0	0	0	0		0
Planctomycetes	Planctomycea	no_taxon	no_taxon	no_taxon	13	0.280414	83.86	0	0	0		0
Planctomycetes	Planctomycea	no_taxon	no_taxon	Gemmata	1	0.0215703	0	0	0	0		0
Planctomycetes	Planctomycea	Planctomycetales	Planctomycetaceae	Planctomyces	4	0.0862813	94.78	0	0	0		0
Nitrospirae	no_taxon	Nitrospirales	no_taxon	no_taxon	1	0.0215703	0	0	0	0		0
Firmicutes	Clostridia	Clostridiales	no_taxon	no_taxon	7	0.150992	81.23	0	0	0		0
Firmicutes	Clostridia	Clostridiales	no_taxon	Carboxydocella	1	0.0215703	0	0	0	0		0
Firmicutes	Bacilli	Lactobacillales	Streptococcaceae	Streptococcus	3	0.064711	99.71	0	0	0		0
Firmicutes	Bacilli	Lactobacillales	Lactobacillaceae	Lactobacillus	3	0.064711	99.71	0	0	0		0
Elusimicrobia	Endomicrobia	no_taxon	no_taxon	no_taxon	3	0.064711	99.55	0	0	0		0
Chloroflexi	Thermomicrobia	no_taxon	no_taxon	no_taxon	19	0.409836	92.51	0	0	0		0
Chloroflexi	Dehalococcoidetes	no_taxon	no_taxon	no_taxon	1	0.0215703	0	0	0	0		0
Chlamydiae	no_taxon	Chlamydiales	no_taxon	no_taxon	1	0.0215703	0	0	0	0		0
Chlamydiae	no_taxon	Chlamydiales	Parachlamydiaceae	no_taxon	5	0.107852	91.54	0	0	0		0
Chlamydiae	no_taxon	Chlamydiales	Parachlamydiaceae	Parachlamydia	1	0.0215703	0	0	0	0		0
CaldithrixKSB1	no_taxon	no_taxon	no_taxon	no_taxon	1	0.0215703	0	0	0	0		0
Bacteroidetes	Sphingobacteria	Sphingobacteriales	Sphingobacteriaceae	no_taxon	4	0.0862813	99.34	0	0	0		0
Actinobacteria	no_taxon	Solirubrobacterales	Solirubrobacteraceae	no_taxon	1	0.0215703	0	0	0	0		0
Actinobacteria	no_taxon	Rubrobacterales	Rubrobacteraceae	no_taxon	1	0.0215703	0	0	0	0		0
Actinobacteria	no_taxon	Rubrobacterales	Rubrobacteraceae	Rubrobacter	2	0.0431406	99.79	0	0	0		0
Actinobacteria	no_taxon	Actinomycetales	Propionibacteriaceae	Propionibacterium	5	0.107852	99	0	0	0		0
Actinobacteria	no_taxon	Actinomycetales	Nocardiaceae	no_taxon	5	0.107852	95.87	0	0	0		0
Actinobacteria	no_taxon	Actinomycetales	Microbacteriaceae	Microbacterium	2	0.0431406	85.62	0	0	0		0
					4636			10726911

## Sheet: Phyla , Day 189
Phylum	N.seq 454	Percentage 454 Unique	Similarity	N. seq SOLiD Unique	Percentage SOLiD unique	Min_Init	Max_End	Avg_Cov	Similarity
Acidobacteria	104	3.06243	82.27	3604	0.0529237	31.8	1348.24	67.59	92.48
Actinobacteria	462	13.6042	89.5	3103	0.0455667	43.47	1331.29	66.12	92.9
Bacteroidetes	54	1.59011	85.51	27141	0.398558	47.78	1259.61	66.86	90.3
Armatimonadetes	14	0.41225	95.24	453016	6.65241	45.87	1404.15	69.13	90.93
CaldithrixKSB1	1	0.0294464	0	366	0.00537461	229	1324	53.7	0
Chlamydiae	5	0.147232	91.2	198	0.00290757	11.67	1353.67	58.6	95.46
Chlorobi	373	10.9835	88.13	112229	1.64805	27.84	1409.9	73.61	92.08
Chloroflexi	65	1.91402	85.14	66591	0.97787	36.59	1376.07	71.76	90.8
Cyanobacteria	3	0.0883392	99.85	258	0.00378866	41	1219.17	57.93	90.92
Deinococcus-Thermus	4	0.117786	99.28	385	0.00565362	1	1472	70.5	0
Elusimicrobia	3	0.0883392	98.02	0	0	0	0	0	0
Firmicutes	13	0.382803	81.81	1838	0.0269905	44.6	1111.83	64.39	93.39
Gemmatimonadetes	214	6.30153	94.63	12037	0.17676	32.47	1397.8	71.79	94.89
Nitrospirae	0	0	0	901	0.0132309	15.8	1368.6	74.3	93.44
Planctomycetes	499	14.6938	97.39	5887675	86.4588	52.28	1419.57	68.96	92.06
Proteobacteria	1476	43.4629	84.9	224785	3.3009	32.68	1229.29	71.34	91.47
Spirochaetes	0	0	0	141	0.00207055	47	1197	60.3	94.79
Verrucomicrobia	0	0	0	10186	0.149579	40.35	1354.26	69.82	93.09
candidate division BRC1	25	0.73616	99.42	1533	0.0225117	34.75	1399.75	73.78	93.3
candidate division NC10	0	0	0	280	0.00411172	1	1366	91.8	0
candidate division NKB19	0	0	0	295	0.00433199	45.67	1404.33	71.07	93.63
candidate division SC3	3	0.0883392	88.91	0	0	0	0	0	0
candidate division TM6	5	0.147232	98.89	0	0	0	0	0	0
candidate division TM7	32	0.942285	99.45	2013	0.0295603	125.5	1423	67	92
candidate division WS3	37	1.08952	89.86	1226	0.0180035	64.8	1361.7	64.28	92.48
candidate division ZB2	4	0.117786	94.34	0	0	0	0	0	0
	3396			6809801

## Sheet: Genera, Day 189
Phylum	Class	Orders	Family	Genus	N.seq 454	Percentage 454 Unique	Similarity	N. seq SOLiD Unique	Percentage SOLiD unique	Min_Init	Max_End	Avg_Cov	Similarity
Planctomycetes	Kueneniae	Kueneniales	Kueneniaceae	Candidatus Brocadia	478	14.0754	99.25	5638642	82.8019	47.62	1476.62	77.7	92.77
Armatimonadetes	no_taxon	no_taxon	no_taxon	no_taxon	14	0.41225	95.24	453016	6.65241	45.87	1404.15	69.13	90.93
Planctomycetes	Kueneniae	Kueneniales	Kueneniaceae	no_taxon	0	0		155191	2.27894	196	1412	77	0
Chlorobi	no_taxon	no_taxon	no_taxon	no_taxon	373	10.9835	88.13	112229	1.64805	27.84	1409.9	73.61	92.08
Chloroflexi	Anaerolineae	no_taxon	no_taxon	no_taxon	11	0.32391	91.93	62047	0.911143	34.82	1372.54	71.86	91.16
Planctomycetes	Kueneniae	Kueneniales	Kueneniaceae	Candidatus Kuenenia	0	0		57678	0.846985	42	1069	80.95	99.37
Proteobacteria	Betaproteobacteria	Nitrosomonadales	Nitrosomonadaceae	Nitrosomonas	3	0.0883392	93.33	57460	0.843784	14.67	1301.56	81.18	92.89
Proteobacteria	Deltaproteobacteria	Myxococcales	no_taxon	no_taxon	13	0.382803	91.98	23306	0.342242	10.31	1395.25	69.71	89.89
Proteobacteria	Betaproteobacteria	Burkholderiales	no_taxon	Rubrivivax	5	0.147232	97.85	21106	0.309936	1	1322	68.95	94.83
Planctomycetes	Phycisphaerae	no_taxon	no_taxon	no_taxon	0	0		16423	0.241167	30.53	1401.21	64.16	91.84
Proteobacteria	Betaproteobacteria	Rhodocyclales	Rhodocyclaceae	Methyloversatilis	394	11.6019	98.79	15602	0.229111	21.4	1383.28	67.93	92.9
Bacteroidetes	Sphingobacteria	Sphingobacteriales	no_taxon	no_taxon	31	0.912839	88.35	13743	0.201812	53.93	1343.1	66	91.83
Proteobacteria	Gammaproteobacteria	Xanthomonadales	Xanthomonadaceae	Thermomonas	76	2.23793	99.33	13477	0.197906	12.25	1147.75	76.92	92.96
Planctomycetes	Kueneniae	Kueneniales	Kueneniaceae	Candidatus Anammoxoglobus	0	0		13430	0.197216	211	1487.5	69.5	98.59
Gemmatimonadetes	no_taxon	Gemmatimonadales	Gemmatimonadaceae	Gemmatimonas	141	4.15194	97.82	11947	0.175438	15.78	1412.67	78.54	96.91
Proteobacteria	Deltaproteobacteria	Bdellovibrionales	Bdellovibrionaceae	Bdellovibrio	2	0.0588928	93.45	11210	0.164616	35.6	1377.2	65.1	92.69
Proteobacteria	Betaproteobacteria	Rhodocyclales	Rhodocyclaceae	no_taxon	0	0		8174	0.120033	28.06	1337.22	77.77	92.49
Bacteroidetes	Flavobacteria	no_taxon	no_taxon	no_taxon	10	0.294464	92.06	5722	0.084026	61.62	1252.38	66.1	90.41
Verrucomicrobia	no_taxon	Methylacidiphilales	no_taxon	no_taxon	0	0		5231	0.0768158	1	702	86.7	0
Proteobacteria	Betaproteobacteria	Rhodocyclales	Rhodocyclaceae	Thauera	0	0		4968	0.0729537	31	1136	75.85	94.4
Proteobacteria	Betaproteobacteria	no_taxon	no_taxon	no_taxon	214	6.30153	93.54	4641	0.0681518	30.78	1328.56	66.12	93.86
Proteobacteria	Betaproteobacteria	Burkholderiales	Oxalobacteraceae	Herminiimonas	0	0		4424	0.0649652	148	1639	75.4	0
Proteobacteria	Alphaproteobacteria	Sphingomonadales	Sphingomonadaceae	Sphingomonas	13	0.382803	99.45	4322	0.0634673	36.77	1182.62	74.93	94.94
Proteobacteria	Alphaproteobacteria	Rhodobacterales	Hyphomonadaceae	no_taxon	124	3.65135	98.98	3532	0.0518664	60.64	1214.09	65.93	94.1
Verrucomicrobia	Opitutae	no_taxon	Opitutaceae	no_taxon	0	0		3113	0.0457135	29.46	1303.92	73.62	93.08
Bacteroidetes	Bacteroidia	Bacteroidales	no_taxon	no_taxon	6	0.176678	91.64	3049	0.0447737	29.76	1299.88	66.75	91.68
Bacteroidetes	Sphingobacteria	Sphingobacteriales	Flexibacteraceae	Cytophaga	2	0.0588928	99.56	2945	0.0432465	93.5	1361.5	68.62	93.72
Planctomycetes	Kueneniae	Kueneniales	no_taxon	Candidatus Scalindua	0	0		2761	0.0405445	92.67	1511.83	61.07	92.73
Planctomycetes	Kueneniae	Kueneniales	Kueneniaceae	Candidatus Jettenia	0	0		2697	0.0396047	40	1555	95	0
Proteobacteria	Gammaproteobacteria	Oceanospirillales	Pseudomonadaceae	Pseudomonas	8	0.235571	97.13	2654	0.0389732	32.53	1148.32	80.24	94.51
Proteobacteria	Betaproteobacteria	Burkholderiales	Burkholderiaceae	no_taxon	91	2.67962	98.27	2554	0.0375048	60.45	1422.36	75.43	94.25
Proteobacteria	Betaproteobacteria	Burkholderiales	Comamonadaceae	Alicycliphilus	1	0.0294464	0	2484	0.0364768	100.4	1397	65.24	93.77
Actinobacteria	no_taxon	Acidimicrobiales	no_taxon	no_taxon	28	0.824499	94.05	2261	0.0332021	66.62	1412.25	64.01	89.79
candidate division TM7	no_taxon	no_taxon	no_taxon	no_taxon	32	0.942285	99.45	2013	0.0295603	125.5	1423	67	92
Acidobacteria	Solibacteres	Solibacterales	Solibacteraceae	Candidatus Solibacter	13	0.382803	95.58	1910	0.0280478	32.73	1304.13	71.63	92.29
Chloroflexi	Anaerolineae	Caldilineales	Caldilineaceae	Caldilinea	0	0		1876	0.0275485	39.15	1402.62	69.87	90.25
Proteobacteria	Gammaproteobacteria	Xanthomonadales	Xanthomonadaceae	Pseudoxanthomonas	1	0.0294464	0	1805	0.0265059	38.33	1095.33	68.22	94.29
Proteobacteria	Betaproteobacteria	Burkholderiales	Burkholderiaceae	Burkholderia	0	0		1801	0.0264472	42.64	1142.21	73.84	92.56
Proteobacteria	Alphaproteobacteria	Rhodospirillales	Rhodospirillaceae	no_taxon	8	0.235571	92.23	1643	0.024127	23.33	1327.42	68.63	92.26
Proteobacteria	Betaproteobacteria	Burkholderiales	Comamonadaceae	no_taxon	14	0.41225	96.33	1564	0.0229669	23.43	1171.57	63.83	93.95
candidate division BRC1	no_taxon	no_taxon	no_taxon	no_taxon	25	0.73616	99.42	1533	0.0225117	34.75	1399.75	73.78	93.3
Proteobacteria	Betaproteobacteria	Burkholderiales	Comamonadaceae	Comamonas	0	0		1481	0.0217481	25.25	1148.38	75.9	92.68
Proteobacteria	Gammaproteobacteria	Chromatiales	Sinobacteraceae	no_taxon	98	2.88575	95.7	1403	0.0206027	29.8	1219.6	64.12	91.49
Acidobacteria	no_taxon	no_taxon	no_taxon	no_taxon	59	1.73734	84.54	1376	0.0202062	32.48	1359.89	66.04	93.36
Proteobacteria	Gammaproteobacteria	Xanthomonadales	Xanthomonadaceae	Lysobacter	2	0.0588928	99.78	1232	0.0180916	25.5	1322	66.73	94.74
candidate division WS3	no_taxon	no_taxon	no_taxon	no_taxon	37	1.08952	89.86	1226	0.0180035	64.8	1361.7	64.28	92.48
Proteobacteria	Betaproteobacteria	Burkholderiales	Burkholderiaceae	Cupriavidus	0	0		1217	0.0178713	80.25	1178.75	66.8	92.13
Proteobacteria	Betaproteobacteria	Gallionellales	Gallionellaceae	no_taxon	1	0.0294464	0	1208	0.0177391	32.33	1486.33	73.37	94.86
Proteobacteria	Betaproteobacteria	Burkholderiales	no_taxon	Tepidimonas	0	0		1196	0.0175629	1	1505	91.8	0
Proteobacteria	Gammaproteobacteria	Xanthomonadales	Xanthomonadaceae	Stenotrophomonas	0	0		1190	0.0174748	54.83	948.25	71.72	95.02
Chloroflexi	no_taxon	no_taxon	no_taxon	no_taxon	40	1.17786	91.1	1163	0.0170783	27.25	1333.56	70.23	90.37
Proteobacteria	Betaproteobacteria	Burkholderiales	Comamonadaceae	Simplicispira	9	0.265018	99.38	1030	0.0151253	5.67	1254	81.83	92.03
Proteobacteria	Betaproteobacteria	Burkholderiales	Alcaligenaceae	Achromobacter	0	0		993	0.0145819	98.67	1209.67	69	98.73
Verrucomicrobia	Opitutae	no_taxon	Opitutaceae	Opitutus	0	0		978	0.0143617	58.71	1469.14	68.01	93.19
Proteobacteria	Deltaproteobacteria	Myxococcales	Polyangiaceae	no_taxon	2	0.0588928	100	943	0.0138477	21.2	1473.6	71.82	93.84
Chloroflexi	Anaerolineae	Anaerolineales	Anaerolinaceae	Anaerolinea	0	0		903	0.0132603	28.71	1434.71	82.9	92.2
Nitrospirae	no_taxon	Nitrospirales	Nitrospiraceae	Nitrospira	0	0		901	0.0132309	15.8	1368.6	74.3	93.44
Proteobacteria	Gammaproteobacteria	Xanthomonadales	Xanthomonadaceae	no_taxon	4	0.117786	93.36	878	0.0128932	30.2	1101.8	66.48	93.22
Proteobacteria	Alphaproteobacteria	Rhizobiales	Bradyrhizobiaceae	Nitrobacter	0	0		870	0.0127757	10	1389.5	79.9	92.42
Proteobacteria	Alphaproteobacteria	Rhodobacterales	Rhodobacteraceae	no_taxon	5	0.147232	99.13	822	0.0120708	12.43	1311.14	71.49	92.25
Proteobacteria	Deltaproteobacteria	Desulfuromonadales	Pelobacteraceae	Pelobacter	0	0		725	0.0106464	1	1425	67.55	89.22
Proteobacteria	Deltaproteobacteria	Syntrophobacterales	Desulfobacteraceae	Desulfofrigus	0	0		703	0.0103234	71	1426	53.9	0
Proteobacteria	Gammaproteobacteria	Alteromonadales	Chromatiaceae	Rheinheimera	1	0.0294464	0	617	0.00906047	15.4	1118	63.62	95.05
Proteobacteria	Alphaproteobacteria	Rhizobiales	Bradyrhizobiaceae	Afipia	8	0.235571	99.19	596	0.00875209	59.75	1006.25	63.85	95.21
Proteobacteria	Gammaproteobacteria	Xanthomonadales	Xanthomonadaceae	Rhodanobacter	3	0.0883392	99.43	580	0.00851714	94.5	1102	74.75	95.93
Verrucomicrobia	Verrucomicrobiae	Verrucomicrobiales	no_taxon	no_taxon	0	0		577	0.00847308	23.75	1497.25	66	92.26
Proteobacteria	Betaproteobacteria	Burkholderiales	Alcaligenaceae	Azohydromonas	5	0.147232	97.27	575	0.00844371	7.67	1415	72.5	93.47
Proteobacteria	Betaproteobacteria	Burkholderiales	no_taxon	Mitsuaria	0	0		515	0.00756263	129	1538	90.6	0
Proteobacteria	Deltaproteobacteria	Desulfobacterales	Desulfobulbaceae	Desulforhopalus	0	0		511	0.00750389	14	1365	73.8	0
Proteobacteria	Betaproteobacteria	Burkholderiales	Alcaligenaceae	Sutterella	0	0		504	0.0074011	1	1479	79	0
Proteobacteria	Alphaproteobacteria	Caulobacterales	Caulobacteraceae	Brevundimonas	0	0		497	0.0072983	22.11	1076.22	76.53	95.48
Proteobacteria	Alphaproteobacteria	Sphingomonadales	Sphingomonadaceae	Sphingopyxis	0	0		493	0.00723957	41.4	1041.4	72.36	96.58
Proteobacteria	Gammaproteobacteria	Xanthomonadales	Xanthomonadaceae	Luteimonas	0	0		464	0.00681371	5	1215	90.2	95.98
Proteobacteria	Betaproteobacteria	Burkholderiales	Comamonadaceae	Brachymonas	5	0.147232	96.2	461	0.00676965	58.38	1366.12	67.79	92.11
Proteobacteria	Betaproteobacteria	Burkholderiales	no_taxon	Sphaerotilus	0	0		453	0.00665218	1	1523	96.7	0
Proteobacteria	Gammaproteobacteria	Xanthomonadales	no_taxon	no_taxon	0	0		450	0.00660812	8.25	1411.25	69.83	90.66
Proteobacteria	Betaproteobacteria	Burkholderiales	Burkholderiaceae	Lautropia	1	0.0294464	0	441	0.00647596	3	1523	63.4	0
Proteobacteria	Betaproteobacteria	Rhodocyclales	Rhodocyclaceae	Azospira	0	0		440	0.00646128	33	1404	69.3	86.14
Planctomycetes	no_taxon	no_taxon	no_taxon	no_taxon	5	0.147232	88.71	419	0.0061529	11	1341.5	68.25	92.01
Proteobacteria	Betaproteobacteria	Burkholderiales	no_taxon	Methylibium	2	0.0588928	96.13	409	0.00600605	28.67	1037.67	67.72	94.21
Proteobacteria	Deltaproteobacteria	no_taxon	no_taxon	no_taxon	21	0.618375	84.18	402	0.00590326	35.12	1288.25	61.65	91
Deinococcus-Thermus	Deinococci	Deinococcales	Deinococcaceae	Deinococcus	4	0.117786	99.28	385	0.00565362	1	1472	70.5	0
Firmicutes	Bacilli	Bacillales	Bacillaceae	Bacillus	0	0		382	0.00560956	43.67	1358.5	75.62	93.17
Proteobacteria	Alphaproteobacteria	Rhizobiales	Rhizobiaceae	no_taxon	0	0		381	0.00559488	1	1403	88.6	0
Chloroflexi	Anaerolineae	Anaerolineales	Anaerolinaceae	no_taxon	2	0.0588928	99.35	380	0.00558019	74.11	1424.11	73.56	91.56
Proteobacteria	Gammaproteobacteria	Legionellales	Coxiellaceae	no_taxon	0	0		376	0.00552145	46.5	1390.5	74.1	92
CaldithrixKSB1	no_taxon	no_taxon	no_taxon	no_taxon	1	0.0294464	0	366	0.00537461	229	1324	53.7	0
Proteobacteria	Betaproteobacteria	Burkholderiales	Comamonadaceae	Hylemonella	0	0		362	0.00531587	10	1454	80.8	95.41
Proteobacteria	Alphaproteobacteria	Rhizobiales	Bradyrhizobiaceae	Bradyrhizobium	3	0.0883392	97.74	360	0.0052865	99.75	1030.75	71.97	91.53
Proteobacteria	Betaproteobacteria	Burkholderiales	no_taxon	no_taxon	24	0.706714	96.63	340	0.0049928	24.82	1245.82	65.98	91.39
Bacteroidetes	Sphingobacteria	Sphingobacteriales	Saprospiraceae	no_taxon	2	0.0588928	99.34	324	0.00475785	30.75	1374.75	63.6	88.52
Proteobacteria	Deltaproteobacteria	Desulfovibrionales	Desulfovibrionaceae	Desulfovibrio	0	0		313	0.00459632	18	1428	55.5	0
Proteobacteria	Alphaproteobacteria	Sphingomonadales	Sphingomonadaceae	Sphingobium	0	0		312	0.00458163	60.67	1142	73.4	94.32
Proteobacteria	Alphaproteobacteria	Rickettsiales	no_taxon	Candidatus Odyssella	0	0		303	0.00444947	30	1394	64.6	85.95
Proteobacteria	Alphaproteobacteria	Rhizobiales	no_taxon	no_taxon	9	0.265018	98.84	299	0.00439073	55.25	1359	65.8	92.34
candidate division NKB19	no_taxon	no_taxon	no_taxon	no_taxon	0	0		295	0.00433199	45.67	1404.33	71.07	93.63
Proteobacteria	Alphaproteobacteria	Rhodospirillales	Rhodospirillaceae	Magnetospirillum	0	0		292	0.00428794	1	1402	70	98.33
Firmicutes	Bacilli	Bacillales	Bacillaceae	Anoxybacillus	0	0		289	0.00424388	36.33	697.67	58.3	94.06
Proteobacteria	Betaproteobacteria	Burkholderiales	Oxalobacteraceae	no_taxon	0	0		289	0.00424388	15.33	462.33	76.8	94.63
Proteobacteria	Alphaproteobacteria	Sphingomonadales	Sphingomonadaceae	no_taxon	0	0		287	0.00421451	21	1345.33	69.93	90.33
Proteobacteria	Alphaproteobacteria	Rickettsiales	Rickettsiaceae	no_taxon	0	0		280	0.00411172	29.33	1406.33	69.2	95.24
candidate division NC10	no_taxon	no_taxon	no_taxon	no_taxon	0	0		280	0.00411172	1	1366	91.8	0
Bacteroidetes	Flavobacteria	Flavobacteriales	Flavobacteriaceae	Flavobacterium	0	0		278	0.00408235	30.89	1096.11	69.3	92.37
Proteobacteria	Alphaproteobacteria	Rhizobiales	Hyphomicrobiaceae	Rhodoplanes	32	0.942285	95.87	276	0.00405298	5	1443.5	80.65	94.13
Proteobacteria	Betaproteobacteria	Neisseriales	Neisseriaceae	no_taxon	0	0		275	0.0040383	31.67	1218	75.1	88.71
Proteobacteria	Betaproteobacteria	Methylophilales	no_taxon	no_taxon	0	0		271	0.00397956	18.8	1453.4	71.96	90.71
Firmicutes	Clostridia	Thermoanaerobacterales	Thermoanaerobacteraceae	no_taxon	0	0		270	0.00396487	1	1429	67.2	0
Actinobacteria	no_taxon	Solirubrobacterales	no_taxon	no_taxon	340	10.0118	95.15	260	0.00381803	9.67	1377.33	66.13	92.03
Proteobacteria	Gammaproteobacteria	Pseudomonadales	Moraxellaceae	Alkanindiges	0	0		258	0.00378866	7.67	1397.33	66.93	91.4
Bacteroidetes	Flavobacteria	Flavobacteriales	Flavobacteriaceae	no_taxon	0	0		256	0.00375929	35.14	1142.71	75.59	93.76
Proteobacteria	Gammaproteobacteria	no_taxon	no_taxon	no_taxon	3	0.0883392	89.21	251	0.00368586	86	1449	69.65	87.93
Planctomycetes	Planctomycea	Planctomycetales	Planctomycetaceae	Planctomyces	0	0		242	0.0035537	51	1391.5	65.1	91.09
Proteobacteria	Betaproteobacteria	Neisseriales	Neisseriaceae	Conchiformibius	0	0		235	0.00345091	1	1416	79.5	0
Acidobacteria	no_taxon	Acidobacteriales	no_taxon	no_taxon	32	0.942285	94.52	232	0.00340685	16.8	1396	66.04	91.73
Proteobacteria	Gammaproteobacteria	Thiotrichales	no_taxon	no_taxon	0	0		230	0.00337748	18	1433	76.15	93.72
Proteobacteria	Betaproteobacteria	Rhodocyclales	Rhodocyclaceae	Rhodocyclus	0	0		226	0.00331875	6	1367	82.25	100
Cyanobacteria	no_taxon	no_taxon	no_taxon	no_taxon	3	0.0883392	99.85	223	0.00327469	58.33	1321.67	64.47	90.71
Proteobacteria	Gammaproteobacteria	Xanthomonadales	Sinobacteraceae	Nevskia	0	0		223	0.00327469	45	1518	85.4	0
Proteobacteria	Alphaproteobacteria	Rhodobacterales	Rhodobacteraceae	Paracoccus	0	0		213	0.00312784	17.17	1325.5	64.57	93.94
Verrucomicrobia	Verrucomicrobiae	Verrucomicrobiales	Verrucomicrobia subdivision 3	no_taxon	0	0		212	0.00311316	74.25	1322	64.33	94.3
Proteobacteria	Alphaproteobacteria	Rhodobacterales	Rhodobacteraceae	Rhodobacter	0	0		210	0.00308379	18	1286.17	61.28	95.88
Proteobacteria	Betaproteobacteria	Neisseriales	Neisseriaceae	Microvirgula	0	0		206	0.00302505	14	1424	81	0
Proteobacteria	Gammaproteobacteria	Pseudomonadales	Moraxellaceae	Acinetobacter	0	0		195	0.00286352	52	758.14	70.34	90.76
Firmicutes	Clostridia	Clostridiales	Clostridiaceae	Caloramator	2	0.0588928	91.93	194	0.00284884	1	1191.67	73.67	100
Proteobacteria	Alphaproteobacteria	Caulobacterales	Caulobacteraceae	no_taxon	2	0.0588928	100	192	0.00281947	4.2	1249.6	70.5	93.64
Proteobacteria	Gammaproteobacteria	Pseudomonadales	no_taxon	no_taxon	0	0		184	0.00270199	7.25	1225.5	67.38	94.54
Proteobacteria	Alphaproteobacteria	Rhizobiales	Bradyrhizobiaceae	Bosea	5	0.147232	98.54	182	0.00267262	15	1396.75	76.55	95.25
Proteobacteria	Betaproteobacteria	Burkholderiales	Alcaligenaceae	Pigmentiphaga	0	0		182	0.00267262	15	1460	51.3	0
Firmicutes	Bacilli	Bacillales	Bacillaceae	no_taxon	0	0		180	0.00264325	98.5	915.5	62.2	100
Proteobacteria	Betaproteobacteria	Burkholderiales	Comamonadaceae	Acidovorax	0	0		175	0.00256983	35.5	970.5	75.62	100
Proteobacteria	Betaproteobacteria	Burkholderiales	no_taxon	Aquabacterium	0	0		167	0.00245235	17.67	722.67	70.07	96.79
Proteobacteria	Deltaproteobacteria	Myxococcales	Haliangiaceae	no_taxon	3	0.0883392	96.74	162	0.00237892	11.75	1476.25	73.07	92.48
Actinobacteria	no_taxon	Acidimicrobiales	Iamiaceae	Iamia	0	0		156	0.00229082	2	1466	77.7	0
Chlamydiae	no_taxon	Chlamydiales	Waddliaceae	Waddlia	0	0		149	0.00218802	12	1442	60.1	0
Proteobacteria	Betaproteobacteria	Burkholderiales	Alcaligenaceae	no_taxon	0	0		148	0.00217334	3.25	1449	68.12	90.95
Proteobacteria	Gammaproteobacteria	Chromatiales	no_taxon	no_taxon	0	0		147	0.00215865	41.4	1392.4	72.3	91.55
Bacteroidetes	Flavobacteria	Flavobacteriales	Cryomorphaceae	no_taxon	0	0		142	0.00208523	106	1433	65.17	90.43
Proteobacteria	Alphaproteobacteria	Rickettsiales	no_taxon	no_taxon	0	0		142	0.00208523	8.5	1388	72.1	89.94
Proteobacteria	Betaproteobacteria	Rhodocyclales	no_taxon	no_taxon	128	3.76914	98.76	142	0.00208523	34.62	1434.62	64.62	94.33
Firmicutes	Bacilli	Bacillales	Planococcaceae	Bacillus	0	0		141	0.00207055	1	1541	81	0
Proteobacteria	Gammaproteobacteria	Pseudomonadales	Moraxellaceae	Psychrobacter	0	0		140	0.00205586	189	1203	73.75	99.42
Planctomycetes	Phycisphaerae	Phycisphaerales	no_taxon	no_taxon	0	0		139	0.00204118	2	1376	64.15	100
Proteobacteria	Gammaproteobacteria	Acidithiobacillales	Acidithiobacillaceae	no_taxon	0	0		138	0.00202649	8	1401	65	0
Proteobacteria	Alphaproteobacteria	Sphingomonadales	Sphingomonadaceae	Kaistobacter	0	0		137	0.00201181	180	705	67.3	0
Proteobacteria	Alphaproteobacteria	Caulobacterales	Caulobacteraceae	Phenylobacterium	2	0.0588928	99.1	136	0.00199712	19.6	884.4	84.28	94.67
Firmicutes	Clostridia	no_taxon	no_taxon	no_taxon	4	0.117786	99.46	134	0.00196775	20	1163	57.65	93.8
Proteobacteria	Gammaproteobacteria	Xanthomonadales	Xanthomonadaceae	Frateuria	0	0		131	0.0019237	18	1528	83.8	0
Proteobacteria	Gammaproteobacteria	Legionellales	Coxiellaceae	Coxiella	0	0		127	0.00186496	8	1511	73.1	0
Proteobacteria	Alphaproteobacteria	Rhizobiales	Phyllobacteriaceae	Phyllobacterium	0	0		124	0.0018209	33.5	1193	80.95	100
Bacteroidetes	Sphingobacteria	Sphingobacteriales	no_taxon	Segetibacter	0	0		121	0.00177685	1	1472	75.6	0
Proteobacteria	Alphaproteobacteria	Sphingomonadales	Sphingomonadaceae	Sphingosinicella	0	0		111	0.00163	1	1459	93.4	0
Actinobacteria	no_taxon	Solirubrobacterales	Patulibacteraceae	no_taxon	3	0.0883392	92.99	109	0.00160063	10.5	1353	58.5	86.36
Bacteroidetes	Flavobacteria	Flavobacteriales	Flavobacteriaceae	Kaistella	2	0.0588928	99.35	108	0.00158595	68.5	867.5	66.6	94.72
Proteobacteria	Gammaproteobacteria	Oceanospirillales	Pseudomonadaceae	Cellvibrio	0	0		106	0.00155658	1	513	88.1	0
Proteobacteria	Alphaproteobacteria	Rhodospirillales	Acetobacteraceae	Roseomonas	6	0.176678	97.18	105	0.0015419	38.33	1086	72.2	94.43
Proteobacteria	Gammaproteobacteria	Alteromonadales	Shewanellaceae	Shewanella	0	0		104	0.00152721	288	1483	60.8	0
Proteobacteria	Gammaproteobacteria	Oceanospirillales	no_taxon	Kangiella	0	0		100	0.00146847	1	1398	63.2	0
Spirochaetes	no_taxon	no_taxon	Leptospiraceae	Leptonema	0	0		100	0.00146847	25	1270	61.4	0
Proteobacteria	Betaproteobacteria	Burkholderiales	Comamonadaceae	Rhodoferax	0	0		99	0.00145379	29	1490.67	84.1	94.22
Proteobacteria	Gammaproteobacteria	Alteromonadales	no_taxon	no_taxon	0	0		96	0.00140973	1	1492	72.1	0
Chloroflexi	Thermomicrobia	Thermomicrobiales	no_taxon	no_taxon	2	0.0588928	99.55	95	0.00139505	64	1296	75.5	0
Proteobacteria	Betaproteobacteria	Burkholderiales	Comamonadaceae	Variovorax	0	0		95	0.00139505	29.33	1213	88.2	98.72
Proteobacteria	Gammaproteobacteria	Chromatiales	Ectothiorhodospiraceae	no_taxon	0	0		95	0.00139505	1	1487	57.3	0
Proteobacteria	Alphaproteobacteria	Rhizobiales	Methylocystaceae	no_taxon	0	0		93	0.00136568	1	1464	75.2	0
Proteobacteria	Betaproteobacteria	Burkholderiales	Comamonadaceae	Delftia	0	0		88	0.00129226	2	996	74.8	98.11
Gemmatimonadetes	no_taxon	Gemmatimonadales	Gemmatimonadaceae	no_taxon	70	2.06125	98.9	86	0.00126289	26	1418.6	63.34	89.34
Actinobacteria	no_taxon	no_taxon	no_taxon	no_taxon	23	0.677267	92.86	85	0.0012482	37.8	1422	60.18	91.42
Proteobacteria	Betaproteobacteria	Burkholderiales	Alcaligenaceae	Taylorella	0	0		85	0.0012482	1	1512	74.8	0
Proteobacteria	Alphaproteobacteria	Rhizobiales	Hyphomicrobiaceae	Devosia	10	0.294464	98.23	84	0.00123352	47.75	1289.75	61.55	95.29
Proteobacteria	Alphaproteobacteria	Rhodospirillales	Acetobacteraceae	no_taxon	0	0		84	0.00123352	206	1379	54.5	0
Firmicutes	Bacilli	Bacillales	Bacillaceae	Geobacillus	0	0		82	0.00120415	39.5	1086.5	67.95	93.49
Proteobacteria	Gammaproteobacteria	Methylococcales	Methylococcaceae	Methylocaldum	0	0		81	0.00118946	39	858	70.9	0
Proteobacteria	Gammaproteobacteria	Xanthomonadales	no_taxon	Solimonas	0	0		81	0.00118946	54	1243.5	60.73	94.92
Proteobacteria	Alphaproteobacteria	Rhizobiales	Bradyrhizobiaceae	Rhodopseudomonas	0	0		78	0.00114541	123.5	1245	67.55	97.38
Proteobacteria	Betaproteobacteria	Burkholderiales	Comamonadaceae	Lampropedia	0	0		72	0.0010573	56	1474	80.8	95.94
Bacteroidetes	Flavobacteria	Flavobacteriales	Flavobacteriaceae	Chryseobacterium	0	0		71	0.00104261	66	959.5	66.77	96.25
Chloroflexi	Anaerolineae	Anaerolineales	Anaerolinaceae	Levilinea	0	0		68	0.000998561	95.67	1383	65.77	90.61
Proteobacteria	Betaproteobacteria	Methylophilales	Methylophilaceae	Methylophilus	0	0		68	0.000998561	36	1484	83	98.75
Proteobacteria	Betaproteobacteria	Burkholderiales	Comamonadaceae	Diaphorobacter	0	0		64	0.000939822	49.2	855.6	80.76	94.07
Proteobacteria	Alphaproteobacteria	Rhizobiales	Hyphomicrobiaceae	Hyphomicrobium	14	0.41225	97.06	63	0.000925137	5.5	1408	75.4	98.36
Firmicutes	Clostridia	Clostridiales	Lachnospiraceae	Clostridium	0	0		62	0.000910452	1	1375	55.2	0
Proteobacteria	Alphaproteobacteria	Rhizobiales	Phyllobacteriaceae	no_taxon	7	0.206125	96.93	62	0.000910452	1	1459.5	78.1	89.01
Proteobacteria	Gammaproteobacteria	Alteromonadales	Alteromonadaceae	no_taxon	0	0		62	0.000910452	1	1456.5	71.05	89.44
Bacteroidetes	Sphingobacteria	Sphingobacteriales	no_taxon	Flavisolibacter	0	0		60	0.000881083	7	1485	85.2	93.65
Proteobacteria	Gammaproteobacteria	Xanthomonadales	Sinobacteraceae	no_taxon	0	0		59	0.000866398	7	1448	91.5	0
Proteobacteria	Alphaproteobacteria	Rhizobiales	Phyllobacteriaceae	Mesorhizobium	0	0		58	0.000851714	40.2	1026	68.2	94.02
Proteobacteria	Gammaproteobacteria	Chromatiales	Chromatiaceae	no_taxon	0	0		56	0.000822344	1	508	61	0
Acidobacteria	Holophagae	Holophagales	no_taxon	no_taxon	0	0		54	0.000792975	40	1382	58.6	0
Planctomycetes	Planctomycea	no_taxon	no_taxon	no_taxon	11	0.32391	83.1	53	0.00077829	44	1266	61.4	0
Proteobacteria	Betaproteobacteria	Gallionellales	Gallionellaceae	Gallionella	0	0		53	0.00077829	33	1334.5	54.25	91.83
Verrucomicrobia	Spartobacteria	no_taxon	no_taxon	Chthoniobacter	0	0		50	0.000734236	1	1385	59.1	0
Proteobacteria	Alphaproteobacteria	Sphingomonadales	Sphingomonadaceae	Zymomonas	0	0		49	0.000719551	2	1490	87.2	0
Proteobacteria	Alphaproteobacteria	Sphingomonadales	no_taxon	no_taxon	0	0		48	0.000704866	42.5	1195.5	79.8	94.1
Bacteroidetes	Sphingobacteria	Sphingobacteriales	Sphingobacteriaceae	no_taxon	1	0.0294464	0	47	0.000690182	26	1166.5	64	91.6
Proteobacteria	Betaproteobacteria	Burkholderiales	Oxalobacteraceae	Massilia	0	0		46	0.000675497	46	1324.5	58.5	90.01
Proteobacteria	Betaproteobacteria	Methylophilales	Methylophilaceae	Methylotenera	0	0		46	0.000675497	11	1332	71.8	0
Proteobacteria	Betaproteobacteria	Rhodocyclales	Rhodocyclaceae	Dechloromonas	0	0		44	0.000646128	3	454	64.2	0
Proteobacteria	Betaproteobacteria	Hydrogenophilales	Hydrogenophilaceae	Thiobacillus	0	0		43	0.000631443	33.5	795.5	70.75	97.91
Proteobacteria	Deltaproteobacteria	Desulfuromonadales	Desulfuromonadaceae	Desulfuromonas	0	0		42	0.000616758	8	1179	51.3	0
Bacteroidetes	Sphingobacteria	Sphingobacteriales	Sphingobacteriaceae	Sphingobacterium	0	0		41	0.000602073	1	1500	83.2	0
Proteobacteria	Betaproteobacteria	Burkholderiales	no_taxon	Roseateles	0	0		41	0.000602073	44.5	622	72.7	92.31
Proteobacteria	Betaproteobacteria	Burkholderiales	no_taxon	Thiomonas	0	0		41	0.000602073	37	1459	83.7	0
Proteobacteria	Gammaproteobacteria	Xanthomonadales	Sinobacteraceae	Hydrocarboniphaga	0	0		40	0.000587389	1	1470	88.9	0
Proteobacteria	Betaproteobacteria	Nitrosomonadales	Nitrosomonadaceae	Nitrosovibrio	0	0		39	0.000572704	1	1237	83.4	0
Bacteroidetes	Sphingobacteria	Sphingobacteriales	Flexibacteraceae	no_taxon	0	0		38	0.000558019	67	1478	57.6	0
Proteobacteria	Alphaproteobacteria	Rhizobiales	Methylocystaceae	Pleomorphomonas	0	0		38	0.000558019	19.5	1332	76.15	96.01
Proteobacteria	Alphaproteobacteria	Caulobacterales	Caulobacteraceae	Caulobacter	0	0		37	0.000543335	23.67	1137	76.33	96.97
Actinobacteria	no_taxon	Solirubrobacterales	Patulibacteraceae	Patulibacter	1	0.0294464	0	36	0.00052865	1	1528	79.5	0
Bacteroidetes	Flavobacteria	Flavobacteriales	Flavobacteriaceae	Robiginitalea	0	0		36	0.00052865	1	1400	52.6	0
Firmicutes	Clostridia	Clostridiales	Peptococcaceae	Pelotomaculum	0	0		36	0.00052865	307	1447	53.9	0
Spirochaetes	no_taxon	no_taxon	Leptospiraceae	no_taxon	0	0		36	0.00052865	108	1464	55.1	0
Chloroflexi	Anaerolineae	Caldilineales	Caldilineaceae	no_taxon	0	0		35	0.000513965	4.67	1413.33	53.73	96.06
Proteobacteria	Deltaproteobacteria	Bdellovibrionales	Bacteriovoracaceae	no_taxon	0	0		35	0.000513965	2	1336	73	0
Proteobacteria	Epsilonproteobacteria	Campylobacterales	Campylobacteraceae	Campylobacter	0	0		35	0.000513965	1	1608	51.2	0
Proteobacteria	Gammaproteobacteria	Xanthomonadales	Xanthomonadaceae	Dyella	0	0		35	0.000513965	4.67	776.67	66.07	97.31
Proteobacteria	Betaproteobacteria	Burkholderiales	no_taxon	Paucibacter	0	0		33	0.000484596	1	1515	90.9	0
Acidobacteria	Holophagae	Holophagales	Holophagaceae	no_taxon	0	0		32	0.000469911	66	1423	65.2	0
Proteobacteria	Alphaproteobacteria	Rhodobacterales	Rhodobacteraceae	Thioclava	4	0.117786	98.24	32	0.000469911	3	1017	63.6	93.3
Proteobacteria	Gammaproteobacteria	Methylococcales	no_taxon	no_taxon	0	0		32	0.000469911	1	1423	65.6	0
Actinobacteria	no_taxon	Actinomycetales	no_taxon	no_taxon	29	0.853946	98.43	31	0.000455226	48	1362	71.7	95.1
Bacteroidetes	Sphingobacteria	Sphingobacteriales	no_taxon	Niabella	0	0		30	0.000440542	1	1462	82.9	0
Proteobacteria	Alphaproteobacteria	Rhodospirillales	Acetobacteraceae	Asaia	0	0		30	0.000440542	3	1417	70.3	0
Proteobacteria	Gammaproteobacteria	Legionellales	Legionellaceae	Legionella	0	0		30	0.000440542	3	1231	51.2	0
Actinobacteria	no_taxon	Actinomycetales	Nocardioidaceae	Actinopolymorpha	0	0		29	0.000425857	3	1352	66.8	0
Proteobacteria	Alphaproteobacteria	Rickettsiales	Rickettsiaceae	Rickettsia	0	0		29	0.000425857	109.5	1200	69.8	95.95
Actinobacteria	no_taxon	Actinomycetales	Mycobacteriaceae	Mycobacterium	34	1.00118	98.6	28	0.000411172	1.5	599	69.7	93.73
Bacteroidetes	Bacteroidia	Bacteroidales	Marinilabiaceae	no_taxon	0	0		28	0.000411172	15	1394	59.4	0
Chlamydiae	no_taxon	Chlamydiales	Parachlamydiaceae	Candidatus Protochlamydia	0	0		28	0.000411172	9	1400	55.5	0
Proteobacteria	Alphaproteobacteria	Rhodobacterales	Rhodobacteraceae	Pseudoruegeria	0	0		28	0.000411172	124	885	67.4	0
Proteobacteria	Deltaproteobacteria	Desulfuromonadales	no_taxon	no_taxon	1	0.0294464	0	26	0.000381803	87	1377	58.5	0
Actinobacteria	no_taxon	Actinomycetales	Microbacteriaceae	Microbacterium	0	0		25	0.000367118	235	1406	55.8	0
Proteobacteria	Alphaproteobacteria	Rhizobiales	Xanthobacteraceae	Labrys	0	0		25	0.000367118	50	1165	59.2	0
Proteobacteria	Betaproteobacteria	Methylophilales	Methylophilaceae	Methylobacillus	0	0		25	0.000367118	6	1326	86.2	0
Verrucomicrobia	Verrucomicrobiae	Verrucomicrobiales	Verrucomicrobiaceae	Prosthecobacter	0	0		25	0.000367118	63	1383	64.2	0
Chloroflexi	Anaerolineae	Anaerolineales	Anaerolinaceae	Bellilinea	0	0		24	0.000352433	13	1317	80.9	0
Proteobacteria	Gammaproteobacteria	Thiotrichales	Thiotrichaceae	Thiothrix	0	0		24	0.000352433	5	1419	76.4	0
Proteobacteria	Alphaproteobacteria	Rhodospirillales	Rhodospirillaceae	Azospirillum	0	0		23	0.000337748	1	1366	76.3	88.95
Proteobacteria	Alphaproteobacteria	Rhizobiales	Phyllobacteriaceae	Parvibaculum	6	0.176678	96.67	22	0.000323064	10	1463	80.2	0
Bacteroidetes	Flavobacteria	Flavobacteriales	Flavobacteriaceae	Sejongia	0	0		21	0.000308379	56	1431	56.1	0
Bacteroidetes	Sphingobacteria	Sphingobacteriales	Sphingobacteriaceae	Pedobacter	0	0		21	0.000308379	37.5	1087.5	64.8	100
Chlamydiae	no_taxon	Chlamydiales	Parachlamydiaceae	Parachlamydia	2	0.0588928	98.93	21	0.000308379	14	1219	60.2	0
Cyanobacteria	no_taxon	Nostocales	Nostocaceae	Dolichospermum	0	0		21	0.000308379	2	1296	51.8	0
Proteobacteria	Alphaproteobacteria	Rhodospirillales	Acetobacteraceae	Acidomonas	0	0		21	0.000308379	8	1354	54.1	0
Proteobacteria	Alphaproteobacteria	Sphingomonadales	Sphingomonadaceae	Novosphingobium	0	0		21	0.000308379	99	632.25	58.03	95.49
Actinobacteria	no_taxon	Actinomycetales	Micrococcaceae	no_taxon	0	0		19	0.00027901	2	1516	73.7	0
Proteobacteria	Betaproteobacteria	Nitrosomonadales	Nitrosomonadaceae	Nitrosospira	0	0		19	0.00027901	1	1491	84.6	0
Proteobacteria	Deltaproteobacteria	Desulfuromonadales	Geobacteraceae	Geobacter	0	0		19	0.00027901	1	1395	67	0
Actinobacteria	no_taxon	Actinomycetales	Streptomycetaceae	Streptomyces	0	0		18	0.000264325	102.5	1171	69.85	95.89
Proteobacteria	Alphaproteobacteria	Rhizobiales	Aurantimonadaceae	Fulvimarina	0	0		18	0.000264325	2	1364	77.9	0
Proteobacteria	Alphaproteobacteria	Rhizobiales	Methylocystaceae	Methylocystis	0	0		18	0.000264325	1	1386	76.4	0
Proteobacteria	Alphaproteobacteria	Rhodospirillales	Rhodospirillaceae	Telmatospirillum	0	0		18	0.000264325	1	1450	76.6	0
Proteobacteria	Gammaproteobacteria	Enterobacteriales	Enterobacteriaceae	Citrobacter	0	0		18	0.000264325	82	1406	70.8	0
Proteobacteria	Betaproteobacteria	Hydrogenophilales	Hydrogenophilaceae	Hydrogenophilus	0	0		17	0.00024964	62	1269	52.6	0
Proteobacteria	Gammaproteobacteria	Oceanospirillales	Alcanivoracaceae	no_taxon	1	0.0294464	0	17	0.00024964	32	1494	52.2	0
Proteobacteria	Gammaproteobacteria	Xanthomonadales	Xanthomonadaceae	Arenimonas	0	0		17	0.00024964	44	493	77	0
Bacteroidetes	Sphingobacteria	Sphingobacteriales	Flexibacteraceae	Flexibacter	0	0		16	0.000234955	58	1467	56.2	0
Firmicutes	Bacilli	Bacillales	no_taxon	no_taxon	0	0		16	0.000234955	134	1282	58.8	0
Firmicutes	Clostridia	Clostridiales	Clostridiaceae	Clostridium	0	0		16	0.000234955	2	1381	59.1	0
Proteobacteria	Alphaproteobacteria	Caulobacterales	Caulobacteraceae	Mycoplana	0	0		16	0.000234955	13	905	60.6	0
Proteobacteria	Alphaproteobacteria	Rhizobiales	Hyphomicrobiaceae	Rhodomicrobium	0	0		16	0.000234955	1	1475	79.6	0
Firmicutes	Clostridia	Clostridiales	Veillonellaceae	no_taxon	0	0		15	0.000220271	1	1588	53.1	0
Proteobacteria	Alphaproteobacteria	Rhizobiales	Rhizobiaceae	Sinorhizobium	0	0		15	0.000220271	16	1445	85.4	0
Proteobacteria	Betaproteobacteria	Burkholderiales	no_taxon	Ideonella	0	0		15	0.000220271	1	1097	58.6	0
Proteobacteria	Deltaproteobacteria	Myxococcales	Polyangiaceae	Chondromyces	0	0		15	0.000220271	2	1504	67	0
Bacteroidetes	Bacteroidia	Bacteroidales	Porphyromonadaceae	no_taxon	0	0		13	0.000190901	47	1302	54.2	0
Proteobacteria	Alphaproteobacteria	Rhodobacterales	Rhodobacteraceae	Catellibacterium	0	0		13	0.000190901	60	1067	71.25	97.19
Proteobacteria	Betaproteobacteria	Burkholderiales	Comamonadaceae	Verminephrobacter	0	0		13	0.000190901	1	1534	54.8	0
Proteobacteria	Betaproteobacteria	Burkholderiales	Comamonadaceae	Xenophilus	0	0		13	0.000190901	1	437	70.4	0
Proteobacteria	Betaproteobacteria	Procabacteriales	Procabacteriaceae	Procabacter	0	0		13	0.000190901	1	1372	72.6	0
Actinobacteria	no_taxon	Acidimicrobiales	no_taxon	Candidatus Microthrix	0	0		12	0.000176217	2	1487	53.5	0
Proteobacteria	Alphaproteobacteria	Rhizobiales	Bradyrhizobiaceae	no_taxon	4	0.117786	94.2	12	0.000176217	69	923.5	63.6	90.76
Proteobacteria	Betaproteobacteria	Burkholderiales	Oxalobacteraceae	Oxalobacter	0	0		12	0.000176217	3	1502.5	70	93.93
Proteobacteria	Gammaproteobacteria	Aeromonadales	Aeromonadaceae	Aeromonas	0	0		12	0.000176217	58	1389	73.4	0
Proteobacteria	Gammaproteobacteria	Alteromonadales	no_taxon	Alkalimonas	0	0		12	0.000176217	139	1474	69.3	0
Bacteroidetes	Sphingobacteria	Sphingobacteriales	no_taxon	Sediminibacterium	0	0		11	0.000161532	1	1234	57.6	0
Cyanobacteria	no_taxon	Nostocales	Nostocaceae	Nostoc	0	0		11	0.000161532	14	1361	51.3	0
Actinobacteria	no_taxon	Actinomycetales	Nocardiaceae	Nocardia	0	0		10	0.000146847	72	1501	69.9	0
Actinobacteria	no_taxon	Actinomycetales	Nocardiaceae	Rhodococcus	0	0		10	0.000146847	69	634	72.7	0
Bacteroidetes	Flavobacteria	Flavobacteriales	Flavobacteriaceae	Haloanella	0	0		10	0.000146847	2	434	60.9	0
Proteobacteria	Betaproteobacteria	Burkholderiales	Burkholderiaceae	Chitinimonas	0	0		10	0.000146847	4	1420	77.7	0
Actinobacteria	no_taxon	Acidimicrobiales	Iamiaceae	no_taxon	1	0.0294464	0	9	0.000132162	15	1362	75.3	0
Firmicutes	Bacilli	Bacillales	Paenibacillaceae	Brevibacillus	0	0		9	0.000132162	65	1371	52.9	0
Proteobacteria	Betaproteobacteria	Methylophilales	Methylophilaceae	no_taxon	0	0		9	0.000132162	74	1462	56.2	0
Proteobacteria	Deltaproteobacteria	Myxococcales	Nannocystaceae	Nannocystis	0	0		9	0.000132162	28	1331	54.7	0
Proteobacteria	Gammaproteobacteria	Legionellales	Coxiellaceae	Aquicella	1	0.0294464	0	9	0.000132162	55	1387	56	0
Proteobacteria	Alphaproteobacteria	Rhizobiales	Hyphomicrobiaceae	Blastochloris	0	0		8	0.000117478	1	1482	86.2	0
Proteobacteria	Alphaproteobacteria	Sphingomonadales	Sphingomonadaceae	Blastomonas	0	0		8	0.000117478	15	1452	81.1	0
Proteobacteria	Betaproteobacteria	Burkholderiales	Comamonadaceae	Ramlibacter	0	0		8	0.000117478	16.5	1026	64.95	85.37
Proteobacteria	Betaproteobacteria	Hydrogenophilales	Hydrogenophilaceae	no_taxon	0	0		8	0.000117478	16	549	52.2	0
Firmicutes	Clostridia	Clostridiales	no_taxon	no_taxon	5	0.147232	81.05	7	0.000102793	41	500	54.45	95.1
Proteobacteria	Betaproteobacteria	Burkholderiales	Oxalobacteraceae	Herbaspirillum	0	0		7	0.000102793	68	1409	79.9	0
Proteobacteria	Epsilonproteobacteria	Nautiliales	Nautiliaceae	no_taxon	0	0		7	0.000102793	21	1382	57.4	0
Proteobacteria	Gammaproteobacteria	Oceanospirillales	Alcanivoracaceae	Alcanivorax	0	0		7	0.000102793	4	840	56.5	0
Bacteroidetes	Sphingobacteria	Sphingobacteriales	no_taxon	Chitinophaga	0	0		6	8.81083e-05	40	1372	58.8	0
Proteobacteria	Alphaproteobacteria	Rhizobiales	Methylobacteriaceae	Methylobacterium	0	0		6	8.81083e-05	18	274	54.6	0
Proteobacteria	Betaproteobacteria	Burkholderiales	Comamonadaceae	Caldimonas	0	0		6	8.81083e-05	7	1472	60.5	0
Proteobacteria	Betaproteobacteria	Burkholderiales	Comamonadaceae	Schlegelella	0	0		6	8.81083e-05	32	1441	74.6	0
Proteobacteria	Gammaproteobacteria	Legionellales	Legionellaceae	Tatlockia	0	0		6	8.81083e-05	1	1485	69.1	0
Actinobacteria	no_taxon	Actinomycetales	Cellulomonadaceae	Demequina	0	0		5	7.34236e-05	1	1502	72.2	0
Proteobacteria	Gammaproteobacteria	Alteromonadales	Alteromonadaceae	Alteromonas	0	0		5	7.34236e-05	2	306	72.5	0
Proteobacteria	Gammaproteobacteria	Pseudomonadales	Moraxellaceae	Enhydrobacter	0	0		5	7.34236e-05	25	577	65.8	0
Spirochaetes	no_taxon	Spirochaetales	Spirochaetaceae	Treponema	0	0		5	7.34236e-05	8	857	64.4	0
Bacteroidetes	Sphingobacteria	Sphingobacteriales	Cyclobacteriaceae	Algoriphagus	0	0		4	5.87389e-05	69	522	51.7	0
Gemmatimonadetes	no_taxon	Gemmatimonadales	no_taxon	no_taxon	2	0.0588928	92.78	4	5.87389e-05	215	1160	53.2	0
Proteobacteria	Alphaproteobacteria	Rhizobiales	Bartonellaceae	Bartonella	0	0		4	5.87389e-05	28	365	78	0
Cyanobacteria	no_taxon	no_taxon	no_taxon	Prochlorococcus	0	0		3	4.40542e-05	55	693	51.1	0
Firmicutes	Bacilli	Bacillales	Planococcaceae	Planococcus	0	0		3	4.40542e-05	53	329	53.4	0
Proteobacteria	Alphaproteobacteria	Rhizobiales	Methylocystaceae	Methylosinus	0	0		3	4.40542e-05	88	403	70.8	0
Proteobacteria	Betaproteobacteria	Burkholderiales	Comamonadaceae	Hydrogenophaga	0	0		3	4.40542e-05	1	1479	71.2	0
Firmicutes	Bacilli	Bacillales	Planococcaceae	Ureibacillus	0	0		2	2.93694e-05	1	463	63.1	0
Proteobacteria	Alphaproteobacteria	Rhizobiales	Rhizobiaceae	Rhizobium	0	0		2	2.93694e-05	92	401	67	0
Proteobacteria	Betaproteobacteria	Burkholderiales	Comamonadaceae	Limnohabitans	0	0		2	2.93694e-05	16	365	60.5	0
Proteobacteria	Betaproteobacteria	Burkholderiales	Burkholderiaceae	Ralstonia	0	0		1	1.46847e-05	34	300	53.2	0
Proteobacteria	Gammaproteobacteria	Xanthomonadales	Xanthomonadaceae	Xanthomonas	0	0		1	1.46847e-05	26	413	70.2	0
Actinobacteria	no_taxon	Actinomycetales	Intrasporangiaceae	no_taxon	1	0.0294464	0	0	0	0		0
Actinobacteria	no_taxon	Actinomycetales	Microbacteriaceae	no_taxon	1	0.0294464	0	0	0	0		0
Actinobacteria	no_taxon	Rubrobacterales	Rubrobacteraceae	Rubrobacter	1	0.0294464	0	0	0	0		0
Chlamydiae	no_taxon	Chlamydiales	Parachlamydiaceae	no_taxon	2	0.0588928	99.14	0	0	0		0
Chlamydiae	no_taxon	Chlamydiales	no_taxon	no_taxon	1	0.0294464	0	0	0	0		0
Chloroflexi	Thermomicrobia	no_taxon	no_taxon	no_taxon	10	0.294464	93.99	0	0	0		0
Elusimicrobia	Endomicrobia	no_taxon	no_taxon	no_taxon	3	0.0883392	98.02	0	0	0		0
Firmicutes	Bacilli	Bacillales	Planococcaceae	Planomicrobium	1	0.0294464	0	0	0	0		0
Firmicutes	Clostridia	Clostridiales	Ruminococcaceae	no_taxon	1	0.0294464	0	0	0	0		0
Gemmatimonadetes	no_taxon	no_taxon	no_taxon	no_taxon	1	0.0294464	0	0	0	0		0
Planctomycetes	Phycisphaerae	Phycisphaerales	Phycisphaeraceae	no_taxon	4	0.117786	95.04	0	0	0		0
Planctomycetes	Planctomycea	no_taxon	no_taxon	Gemmata	1	0.0294464	0	0	0	0		0
Proteobacteria	Alphaproteobacteria	Rhizobiales	Hyphomicrobiaceae	no_taxon	1	0.0294464	0	0	0	0		0
Proteobacteria	Alphaproteobacteria	Rhodobacterales	Rhodobacteraceae	Rhodovulum	3	0.0883392	98.36	0	0	0		0
Proteobacteria	Alphaproteobacteria	Rhodobacterales	no_taxon	no_taxon	49	1.44287	98.58	0	0	0		0
Proteobacteria	Deltaproteobacteria	Desulfovibrionales	Desulfonatronumaceae	Desulfonatronum	5	0.147232	99.7	0	0	0		0
Proteobacteria	Deltaproteobacteria	Myxococcales	Cystobacteraceae	Cystobacter	1	0.0294464	0	0	0	0		0
Proteobacteria	Deltaproteobacteria	Syntrophobacterales	Desulfobacteraceae	Desulfobacterium	6	0.176678	99.42	0	0	0		0
Proteobacteria	Deltaproteobacteria	Syntrophobacterales	Syntrophaceae	Syntrophus	1	0.0294464	0	0	0	0		0
Proteobacteria	Epsilonproteobacteria	Campylobacterales	no_taxon	Sulfurovum	1	0.0294464	0	0	0	0		0
Proteobacteria	Epsilonproteobacteria	Campylobacterales	no_taxon	no_taxon	7	0.206125	95.16	0	0	0		0
Proteobacteria	Epsilonproteobacteria	no_taxon	no_taxon	Nitratiruptor	1	0.0294464	0	0	0	0		0
Proteobacteria	Gammaproteobacteria	Xanthomonadales	Xanthomonadaceae	Dokdonella	2	0.0588928	96.12	0	0	0		0
candidate division SC3	no_taxon	no_taxon	no_taxon	no_taxon	3	0.0883392	88.91	0	0	0		0
candidate division TM6	no_taxon	no_taxon	no_taxon	no_taxon	5	0.147232	98.89	0	0	0		0
candidate division ZB2	no_taxon	no_taxon	no_taxon	no_taxon	4	0.117786	94.34	0	0	0		0
					3396			6809801
